# Supplementary material for: A chromosome-scale genome assembly and evaluation of mtDNA variation in the willow leaf beetle Chrysomela aeneicollis
Source: G3 (Bethesda). 2023 May 13;13(7):jkad106. doi: 10.1093/g3journal/jkad106 (PMC10320752; doi:10.1093/g3journal/jkad106)
Supplement: jkad106_Supplementary_Data [file jkad106_supplementary_data.zip]

Archive with 6 entries (6 files):
- Figure_S1_G3-2023-404236.pdf
- Figure_S2_G3-2023-404236.pdf
- Figure_S3_G3-2023-404236.pdf
- Supplemental_Figure_Legend_G3-2023-404236.docx
- Table_S1_G3-2023-404236.xls
- Table_S2_G3-2023-404236.xlsx
