# Supplementary material for: A chromosome-scale genome assembly and evaluation of mtDNA variation in the willow leaf beetle Chrysomela aeneicollis
Source: G3 (Bethesda). 2023 May 13;13(7):jkad106. doi: 10.1093/g3journal/jkad106 (PMC10320752; doi:10.1093/g3journal/jkad106)
Supplement: jkad106_Supplementary_Data [file jkad106_supplementary_data.zip › Table_S1_G3-2023-404236.xls]

## Sheet: MatrixOutput
	ESBC_38	ESBC_59	ESBP_72	ESBP_77	ESBP_81	ESBP_67	ESBC_46	ESBC_51	ESRC_49	ESRC_83	ESRC_36	ESRC_64	C._lapponica
ESBC_38
ESBC_59	0.00123277
ESBP_72	0.00123277	0
ESBP_77	0.00123277	0	0
ESBP_81	0.00123277	0	0	0
ESBP_67	0.00102718	0.00116424	0.00116424	0.00116424	0.00116424
ESBC_46	0.00315934	0.00329699	0.00329699	0.00329699	0.00329699	0.0029528
ESBC_51	0.00322823	0.00336589	0.00336589	0.00336589	0.00336589	0.00302167	0.000205248
ESRC_49	0.00315947	0.00329713	0.00329713	0.00329713	0.00329713	0.00295293	0.000136829	0.000205257
ESRC_83	0.00309046	0.00322809	0.00322809	0.00322809	0.00322809	0.00288395	6.84073e-05	0.000136823	6.84102e-05
ESRC_36	0.00322823	0.00322809	0.00322809	0.00322809	0.00322809	0.00288395	0.000205248	0.000273682	0.000205257	0.000136823
ESRC_64	0.00329727	0.00343495	0.00343495	0.00343495	0.00343495	0.00309067	0.000410593	0.000479056	0.00041061	0.000342139	0.000479056
C._lapponica	0.018015	0.0177276	0.0177276	0.0177276	0.0177276	0.0176592	0.0174372	0.0173661	0.017438	0.0173661	0.0175084	0.0175791

## Sheet: Caption
Table. Estimates of Evolutionary Divergence between Sequences
The number of base substitutions per site from between sequences are shown. Analyses were conducted using the Maximum Composite Likelihood model [1]. This analysis involved 13 nucleotide sequences. Codon positions included were 1st+2nd+3rd+Noncoding. All
1. Tamura K., Nei M., and Kumar S. (2004). Prospects for inferring very large phylogenies by using the neighbor-joining method. Proceedings of the National Academy of Sciences (USA) 101:11030-11035.
2. Kumar S., Stecher G., Li M., Knyaz C., and Tamura K. (2018). MEGA X: Molecular Evolutionary Genetics Analysis across computing platforms. Molecular Biology and Evolution 35:1547-1549.
Disclaimer: Although utmost care has been taken to ensure the correctness of the caption, the caption text is provided "as is" without any warranty of any kind. Authors advise the user to carefully check the caption prior to its use for any purpose and re
