# Supplementary material for: A chromosome-scale genome assembly and evaluation of mtDNA variation in the willow leaf beetle Chrysomela aeneicollis
Source: G3 (Bethesda). 2023 May 13;13(7):jkad106. doi: 10.1093/g3journal/jkad106 (PMC10320752; doi:10.1093/g3journal/jkad106)
Supplement: jkad106_Supplementary_Data [file jkad106_supplementary_data.zip › Table_S2_G3-2023-404236.xlsx]

## Sheet: Cae_ETC from Kevin
transcript_id	Kegg	sprot_Top_BLASTX_hit	Source	Q	identity	Evalue	Name	Source	Source2	Taxon
STRG.29748.1	KO:K02135	SUN_DROME	SUN_DROME	Q:147-302,H:1-52	59.615%ID	E:1.32e-16	RecName: Full=Protein stunted {ECO:0000305};			Eukaryota; Metazoa; Ecdysozoa; Arthropoda; Hexapoda; Insecta; Pterygota; Neoptera; Holometabola; Diptera; Brachycera; Muscomorpha; Ephydroidea; Drosophilidae; Drosophila; Sophophora
STRG.29748.2	KO:K02135	SUN_DROME	SUN_DROME	Q:147-317,H:1-57	56.14%ID	E:2.28e-17	RecName: Full=Protein stunted {ECO:0000305};			Eukaryota; Metazoa; Ecdysozoa; Arthropoda; Hexapoda; Insecta; Pterygota; Neoptera; Holometabola; Diptera; Brachycera; Muscomorpha; Ephydroidea; Drosophilidae; Drosophila; Sophophora
STRG.30238.1	KO:K02256	COX1_DROSE	COX1_DROSE	Q:3413-4930,H:5-510	77.47%ID	E:0	RecName: Full=Cytochrome c oxidase subunit 1;			Eukaryota; Metazoa; Ecdysozoa; Arthropoda; Hexapoda; Insecta; Pterygota; Neoptera; Holometabola; Diptera; Brachycera; Muscomorpha; Ephydroidea; Drosophilidae; Drosophila; Sophophora
STRG.30238.2	KO:K02262	COX3_DROME	COX3_DROME	Q:813-1586,H:1-258	67.829%ID	E:4.2e-89	RecName: Full=Cytochrome c oxidase subunit 3;			Eukaryota; Metazoa; Ecdysozoa; Arthropoda; Hexapoda; Insecta; Pterygota; Neoptera; Holometabola; Diptera; Brachycera; Muscomorpha; Ephydroidea; Drosophilidae; Drosophila; Sophophora
STRG.30241.5	KO:K02262	COX3_DROME	COX3_DROME	Q:1426-653,H:1-258	67.829%ID	E:4.2e-89	RecName: Full=Cytochrome c oxidase subunit 3;			Eukaryota; Metazoa; Ecdysozoa; Arthropoda; Hexapoda; Insecta; Pterygota; Neoptera; Holometabola; Diptera; Brachycera; Muscomorpha; Ephydroidea; Drosophilidae; Drosophila; Sophophora
STRG.30239.1	KO:K03883	NU5M_ANOGA	NU5M_ANOGA	Q:1693-197,H:38-537	57.2%ID	E:2.2e-112	RecName: Full=NADH-ubiquinone oxidoreductase chain 5;			Eukaryota; Metazoa; Ecdysozoa; Arthropoda; Hexapoda; Insecta; Pterygota; Neoptera; Holometabola; Diptera; Nematocera; Culicoidea; Culicidae; Anophelinae; Anopheles
STRG.30241.1	KO:K00412	CYB_DROME	CYB_DROME	Q:4614-3583,H:6-377	64.247%ID	E:1.15e-138	RecName: Full=Cytochrome b;			Eukaryota; Metazoa; Ecdysozoa; Arthropoda; Hexapoda; Insecta; Pterygota; Neoptera; Holometabola; Diptera; Brachycera; Muscomorpha; Ephydroidea; Drosophilidae; Drosophila; Sophophora
STRG.44.1	KO:K03964	NDUB8_PONAB	NDUB8_PONAB	Q:206-607,H:30-162	41.304%ID	E:4.41e-26	RecName: Full=NADH dehydrogenase [ubiquinone] 1 beta subcomplex subunit 8	mitochondrial;		Eukaryota; Metazoa; Chordata; Craniata; Vertebrata; Euteleostomi; Mammalia; Eutheria; Euarchontoglires; Primates; Haplorrhini; Catarrhini; Hominidae; Pongo
STRG.461.1	KO:K00420	DJC25_DROME	DJC25_DROME	Q:12331-11396,H:21-333	62.975%ID	E:2.05e-116	RecName: Full=DnaJ homolog subfamily C member 25 homolog;			Eukaryota; Metazoa; Ecdysozoa; Arthropoda; Hexapoda; Insecta; Pterygota; Neoptera; Holometabola; Diptera; Brachycera; Muscomorpha; Ephydroidea; Drosophilidae; Drosophila; Sophophora
STRG.461.2	KO:K00420	DJC25_DROME	DJC25_DROME	Q:12239-11304,H:21-333	62.975%ID	E:2.04e-116	RecName: Full=DnaJ homolog subfamily C member 25 homolog;			Eukaryota; Metazoa; Ecdysozoa; Arthropoda; Hexapoda; Insecta; Pterygota; Neoptera; Holometabola; Diptera; Brachycera; Muscomorpha; Ephydroidea; Drosophilidae; Drosophila; Sophophora
STRG.461.3	KO:K00420	DJC25_DROME	DJC25_DROME	Q:12335-11400,H:21-333	62.975%ID	E:2.05e-116	RecName: Full=DnaJ homolog subfamily C member 25 homolog;			Eukaryota; Metazoa; Ecdysozoa; Arthropoda; Hexapoda; Insecta; Pterygota; Neoptera; Holometabola; Diptera; Brachycera; Muscomorpha; Ephydroidea; Drosophilidae; Drosophila; Sophophora
STRG.461.4	KO:K00420	DJC25_DROME	DJC25_DROME	Q:11272-10337,H:21-333	62.975%ID	E:1.87e-116	RecName: Full=DnaJ homolog subfamily C member 25 homolog;			Eukaryota; Metazoa; Ecdysozoa; Arthropoda; Hexapoda; Insecta; Pterygota; Neoptera; Holometabola; Diptera; Brachycera; Muscomorpha; Ephydroidea; Drosophilidae; Drosophila; Sophophora
STRG.461.5	KO:K00420	DJC25_DROME	DJC25_DROME	Q:9804-8869,H:21-333	62.975%ID	E:1.61e-116	RecName: Full=DnaJ homolog subfamily C member 25 homolog;			Eukaryota; Metazoa; Ecdysozoa; Arthropoda; Hexapoda; Insecta; Pterygota; Neoptera; Holometabola; Diptera; Brachycera; Muscomorpha; Ephydroidea; Drosophilidae; Drosophila; Sophophora
STRG.507.7	KO:K03939	DX39B_DROME	DX39B_DROME	Q:4177-3923,H:338-422	91.765%ID	E:1.28e-42	RecName: Full=ATP-dependent RNA helicase WM6;			Eukaryota; Metazoa; Ecdysozoa; Arthropoda; Hexapoda; Insecta; Pterygota; Neoptera; Holometabola; Diptera; Brachycera; Muscomorpha; Ephydroidea; Drosophilidae; Drosophila; Sophophora
STRG.509.2	KO:K03939	NDUS6_CAEEL	NDUS6_CAEEL	Q:170-3,H:45-101	52.632%ID	E:5.57e-13	RecName: Full=Probable NADH dehydrogenase [ubiquinone] iron-sulfur protein 6	mitochondrial;		Eukaryota; Metazoa; Ecdysozoa; Nematoda; Chromadorea; Rhabditida; Rhabditina; Rhabditomorpha; Rhabditoidea; Rhabditidae; Peloderinae; Caenorhabditis
STRG.509.3	KO:K03939	NDUS6_CAEEL	NDUS6_CAEEL	Q:164-3,H:47-101	52.727%ID	E:3.62e-12	RecName: Full=Probable NADH dehydrogenase [ubiquinone] iron-sulfur protein 6	mitochondrial;		Eukaryota; Metazoa; Ecdysozoa; Nematoda; Chromadorea; Rhabditida; Rhabditina; Rhabditomorpha; Rhabditoidea; Rhabditidae; Peloderinae; Caenorhabditis
STRG.9993.1	KO:K02132	ATPA_DROME	ATPA_DROME	Q:126-1778,H:1-552	85.326%ID	E:0	RecName: Full=ATP synthase subunit alpha	mitochondrial;		Eukaryota; Metazoa; Ecdysozoa; Arthropoda; Hexapoda; Insecta; Pterygota; Neoptera; Holometabola; Diptera; Brachycera; Muscomorpha; Ephydroidea; Drosophilidae; Drosophila; Sophophora
STRG.10477.1	KO:K03935	NDUS2_RAT	NDUS2_RAT	Q:434-162,H:373-463	85.714%ID	E:1.99e-53	RecName: Full=NADH dehydrogenase [ubiquinone] iron-sulfur protein 2	mitochondrial;		Eukaryota; Metazoa; Chordata; Craniata; Vertebrata; Euteleostomi; Mammalia; Eutheria; Euarchontoglires; Glires; Rodentia; Myomorpha; Muroidea; Muridae; Murinae; Rattus
STRG.10478.4	KO:K03935	NDUS2_MOUSE	NDUS2_MOUSE	Q:898-2232,H:18-463	76.457%ID	E:0	RecName: Full=NADH dehydrogenase [ubiquinone] iron-sulfur protein 2	mitochondrial;		Eukaryota; Metazoa; Chordata; Craniata; Vertebrata; Euteleostomi; Mammalia; Eutheria; Euarchontoglires; Glires; Rodentia; Myomorpha; Muroidea; Muridae; Murinae; Mus; Mus
STRG.10478.1	KO:K03935	NDUS2_MOUSE	NDUS2_MOUSE	Q:4132-5466,H:18-463	76.457%ID	E:0	RecName: Full=NADH dehydrogenase [ubiquinone] iron-sulfur protein 2	mitochondrial;		Eukaryota; Metazoa; Chordata; Craniata; Vertebrata; Euteleostomi; Mammalia; Eutheria; Euarchontoglires; Glires; Rodentia; Myomorpha; Muroidea; Muridae; Murinae; Mus; Mus
STRG.10681.1	KO:K02155	VATL_AEDAE	VATL_AEDAE	Q:81-551,H:1-157	87.898%ID	E:1.27e-84	RecName: Full=V-type proton ATPase 16 kDa proteolipid subunit;			Eukaryota; Metazoa; Ecdysozoa; Arthropoda; Hexapoda; Insecta; Pterygota; Neoptera; Holometabola; Diptera; Nematocera; Culicoidea; Culicidae; Culicinae; Aedini; Aedes; Stegomyia
STRG.10682.1	KO:K03961	NDUB5_BOVIN	NDUB5_BOVIN	Q:186-449,H:53-140	39.773%ID	E:5.14e-19	RecName: Full=NADH dehydrogenase [ubiquinone] 1 beta subcomplex subunit 5	mitochondrial;		Eukaryota; Metazoa; Chordata; Craniata; Vertebrata; Euteleostomi; Mammalia; Eutheria; Laurasiatheria; Artiodactyla; Ruminantia; Pecora; Bovidae; Bovinae; Bos
STRG.11250.1	KO:K02149	VATD1_DROME	VATD1_DROME	Q:135-881,H:1-246	84.337%ID	E:4.19e-138	RecName: Full=V-type proton ATPase subunit D 1;			Eukaryota; Metazoa; Ecdysozoa; Arthropoda; Hexapoda; Insecta; Pterygota; Neoptera; Holometabola; Diptera; Brachycera; Muscomorpha; Ephydroidea; Drosophilidae; Drosophila; Sophophora
STRG.11363.1	KO:K00236	C560_BOVIN	C560_BOVIN	Q:765-415,H:23-138	45.299%ID	E:7.03e-25	RecName: Full=Succinate dehydrogenase cytochrome b560 subunit	mitochondrial;		Eukaryota; Metazoa; Chordata; Craniata; Vertebrata; Euteleostomi; Mammalia; Eutheria; Laurasiatheria; Artiodactyla; Ruminantia; Pecora; Bovidae; Bovinae; Bos
STRG.11364.1	KO:K00236	C560_BOVIN	C560_BOVIN	Q:177-641,H:3-152	41.29%ID	E:2.35e-29	RecName: Full=Succinate dehydrogenase cytochrome b560 subunit	mitochondrial;		Eukaryota; Metazoa; Chordata; Craniata; Vertebrata; Euteleostomi; Mammalia; Eutheria; Laurasiatheria; Artiodactyla; Ruminantia; Pecora; Bovidae; Bovinae; Bos
STRG.11651.1	KO:K02154	VPP4_MOUSE	VPP4_MOUSE	Q:7-960,H:529-828	48.428%ID	E:1.49e-70	RecName: Full=V-type proton ATPase 116 kDa subunit a isoform 4;			Eukaryota; Metazoa; Chordata; Craniata; Vertebrata; Euteleostomi; Mammalia; Eutheria; Euarchontoglires; Glires; Rodentia; Myomorpha; Muroidea; Muridae; Murinae; Mus; Mus
STRG.11653.2	KO:K02154	VPP1_CHICK	VPP1_CHICK	Q:202-585,H:1-128	64.062%ID	E:2.24e-49	RecName: Full=V-type proton ATPase 116 kDa subunit a1;			Eukaryota; Metazoa; Chordata; Craniata; Vertebrata; Euteleostomi; Archelosauria; Archosauria; Dinosauria; Saurischia; Theropoda; Coelurosauria; Aves; Neognathae; Galloanserae; Galliformes; Phasianidae; Phasianinae; Gallus
STRG.11653.4	KO:K02154	VPP1_CHICK	VPP1_CHICK	Q:205-588,H:1-128	64.062%ID	E:2.32e-49	RecName: Full=V-type proton ATPase 116 kDa subunit a1;			Eukaryota; Metazoa; Chordata; Craniata; Vertebrata; Euteleostomi; Archelosauria; Archosauria; Dinosauria; Saurischia; Theropoda; Coelurosauria; Aves; Neognathae; Galloanserae; Galliformes; Phasianidae; Phasianinae; Gallus
STRG.11653.3	KO:K02154	VPP1_CHICK	VPP1_CHICK	Q:212-595,H:1-128	64.062%ID	E:2.49e-49	RecName: Full=V-type proton ATPase 116 kDa subunit a1;			Eukaryota; Metazoa; Chordata; Craniata; Vertebrata; Euteleostomi; Archelosauria; Archosauria; Dinosauria; Saurischia; Theropoda; Coelurosauria; Aves; Neognathae; Galloanserae; Galliformes; Phasianidae; Phasianinae; Gallus
STRG.11653.1	KO:K02154	VPP1_XENLA	VPP1_XENLA	Q:1166-1549,H:1-128	65.625%ID	E:1.81e-43	RecName: Full=V-type proton ATPase 116 kDa subunit a1;			Eukaryota; Metazoa; Chordata; Craniata; Vertebrata; Euteleostomi; Amphibia; Batrachia; Anura; Pipoidea; Pipidae; Xenopodinae; Xenopus; Xenopus
STRG.12027.1	KO:K02137	ATPO_DROME	ATPO_DROME	Q:157-780,H:1-208	60.287%ID	E:4.13e-85	RecName: Full=ATP synthase subunit O	mitochondrial;		Eukaryota; Metazoa; Ecdysozoa; Arthropoda; Hexapoda; Insecta; Pterygota; Neoptera; Holometabola; Diptera; Brachycera; Muscomorpha; Ephydroidea; Drosophilidae; Drosophila; Sophophora
STRG.12028.3	KO:K02137	ATPO_DROME	ATPO_DROME	Q:273-52,H:135-208	63.514%ID	E:4.45e-29	RecName: Full=ATP synthase subunit O	mitochondrial;		Eukaryota; Metazoa; Ecdysozoa; Arthropoda; Hexapoda; Insecta; Pterygota; Neoptera; Holometabola; Diptera; Brachycera; Muscomorpha; Ephydroidea; Drosophilidae; Drosophila; Sophophora
STRG.12394.1	KO:K03940	NDUS7_MOUSE	NDUS7_MOUSE	Q:131-766,H:13-224	66.509%ID	E:1.17e-86	RecName: Full=NADH dehydrogenase [ubiquinone] iron-sulfur protein 7	mitochondrial;		Eukaryota; Metazoa; Chordata; Craniata; Vertebrata; Euteleostomi; Mammalia; Eutheria; Euarchontoglires; Glires; Rodentia; Myomorpha; Muroidea; Muridae; Murinae; Mus; Mus
STRG.12393.2	KO:K03940	REPS1_MOUSE	REPS1_MOUSE	Q:2700-3203,H:279-466	39.175%ID	E:5.06e-27	RecName: Full=RalBP1-associated Eps domain-containing protein 1;			Eukaryota; Metazoa; Chordata; Craniata; Vertebrata; Euteleostomi; Mammalia; Eutheria; Euarchontoglires; Glires; Rodentia; Myomorpha; Muroidea; Muridae; Murinae; Mus; Mus`REPS1_MOUSE	REPS1_MOUSE	Q:2073-2399,H:1-110	40.909%ID	E:6.75e-17	RecName: Full=RalBP1-associated Eps domain-containing protein 1;	Eukaryota; Metazoa; Chordata; Craniata; Vertebrata; Euteleostomi; Mammalia; Eutheria; Euarchontoglires; Glires; Rodentia; Myomorpha; Muroidea; Muridae; Murinae; Mus; Mus
STRG.12464.1	KO:K03934	NDUS1_RAT	NDUS1_RAT	Q:133-1851,H:1-568	68.111%ID	E:0	RecName: Full=NADH-ubiquinone oxidoreductase 75 kDa subunit	mitochondrial;		Eukaryota; Metazoa; Chordata; Craniata; Vertebrata; Euteleostomi; Mammalia; Eutheria; Euarchontoglires; Glires; Rodentia; Myomorpha; Muroidea; Muridae; Murinae; Rattus
STRG.12659.1	KO:K02260	COX17_CANLF	COX17_CANLF	Q:160-339,H:4-63	71.667%ID	E:1.62e-19	RecName: Full=Cytochrome c oxidase copper chaperone;			Eukaryota; Metazoa; Chordata; Craniata; Vertebrata; Euteleostomi; Mammalia; Eutheria; Laurasiatheria; Carnivora; Caniformia; Canidae; Canis
STRG.12848.5	KO:K03966	NDUBA_BOMMO	NDUBA_BOMMO	Q:166-618,H:8-159	63.158%ID	E:7.71e-67	RecName: Full=NADH dehydrogenase [ubiquinone] 1 beta subcomplex subunit 10;			Eukaryota; Metazoa; Ecdysozoa; Arthropoda; Hexapoda; Insecta; Pterygota; Neoptera; Holometabola; Lepidoptera; Glossata; Ditrysia; Bombycoidea; Bombycidae; Bombycinae; Bombyx
STRG.12956.1	KO:K03955	ACPM_DROME	ACPM_DROME	Q:300-590,H:52-152	65.347%ID	E:3.8e-36	RecName: Full=Acyl carrier protein	mitochondrial;		Eukaryota; Metazoa; Ecdysozoa; Arthropoda; Hexapoda; Insecta; Pterygota; Neoptera; Holometabola; Diptera; Brachycera; Muscomorpha; Ephydroidea; Drosophilidae; Drosophila; Sophophora
STRG.12956.2	KO:K03955	ACPM_DROME	ACPM_DROME	Q:306-599,H:55-152	76.531%ID	E:3.6e-49	RecName: Full=Acyl carrier protein	mitochondrial;		Eukaryota; Metazoa; Ecdysozoa; Arthropoda; Hexapoda; Insecta; Pterygota; Neoptera; Holometabola; Diptera; Brachycera; Muscomorpha; Ephydroidea; Drosophilidae; Drosophila; Sophophora
STRG.13317.1	KO:K11726	IPYR_DROME	IPYR_DROME	Q:938-81,H:52-335	46.181%ID	E:4.27e-85	RecName: Full=Inorganic pyrophosphatase;			Eukaryota; Metazoa; Ecdysozoa; Arthropoda; Hexapoda; Insecta; Pterygota; Neoptera; Holometabola; Diptera; Brachycera; Muscomorpha; Ephydroidea; Drosophilidae; Drosophila; Sophophora
STRG.13319.1	KO:K11726	IPYR_DROME	IPYR_DROME	Q:118-597,H:52-211	51.235%ID	E:4.52e-51	RecName: Full=Inorganic pyrophosphatase;			Eukaryota; Metazoa; Ecdysozoa; Arthropoda; Hexapoda; Insecta; Pterygota; Neoptera; Holometabola; Diptera; Brachycera; Muscomorpha; Ephydroidea; Drosophilidae; Drosophila; Sophophora
STRG.13683.2	KO:K02140	NSA2_HUMAN	NSA2_HUMAN	Q:591-1367,H:1-260	76.154%ID	E:6.55e-127	RecName: Full=Ribosome biogenesis protein NSA2 homolog;			Eukaryota; Metazoa; Chordata; Craniata; Vertebrata; Euteleostomi; Mammalia; Eutheria; Euarchontoglires; Primates; Haplorrhini; Catarrhini; Hominidae; Homo
STRG.14106.1	KO:K02133	ATPB_DROME	ATPB_DROME	Q:472-1839,H:49-504	93.202%ID	E:0	RecName: Full=ATP synthase subunit beta	mitochondrial;		Eukaryota; Metazoa; Ecdysozoa; Arthropoda; Hexapoda; Insecta; Pterygota; Neoptera; Holometabola; Diptera; Brachycera; Muscomorpha; Ephydroidea; Drosophilidae; Drosophila; Sophophora
STRG.14219.1	KO:K03941	NDUS8_BOVIN	NDUS8_BOVIN	Q:175-699,H:38-212	88.571%ID	E:1.95e-104	RecName: Full=NADH dehydrogenase [ubiquinone] iron-sulfur protein 8	mitochondrial;		Eukaryota; Metazoa; Chordata; Craniata; Vertebrata; Euteleostomi; Mammalia; Eutheria; Laurasiatheria; Artiodactyla; Ruminantia; Pecora; Bovidae; Bovinae; Bos
STRG.14310.2	KO:K02264	COX5A_DROME	COX5A_DROME	Q:509-159,H:31-148	61.864%ID	E:1.72e-44	RecName: Full=Cytochrome c oxidase subunit 5A	mitochondrial;		Eukaryota; Metazoa; Ecdysozoa; Arthropoda; Hexapoda; Insecta; Pterygota; Neoptera; Holometabola; Diptera; Brachycera; Muscomorpha; Ephydroidea; Drosophilidae; Drosophila; Sophophora
STRG.14309.1	KO:K02264	COX5A_DROME	COX5A_DROME	Q:1947-2396,H:1-148	54.305%ID	E:2.29e-47	RecName: Full=Cytochrome c oxidase subunit 5A	mitochondrial;		Eukaryota; Metazoa; Ecdysozoa; Arthropoda; Hexapoda; Insecta; Pterygota; Neoptera; Holometabola; Diptera; Brachycera; Muscomorpha; Ephydroidea; Drosophilidae; Drosophila; Sophophora
STRG.14310.1	KO:K02264	COX5A_DROME	COX5A_DROME	Q:3598-3248,H:31-148	61.864%ID	E:1.07e-43	RecName: Full=Cytochrome c oxidase subunit 5A	mitochondrial;		Eukaryota; Metazoa; Ecdysozoa; Arthropoda; Hexapoda; Insecta; Pterygota; Neoptera; Holometabola; Diptera; Brachycera; Muscomorpha; Ephydroidea; Drosophilidae; Drosophila; Sophophora
STRG.14310.1	KO:K02264	COX5A_DROME	COX5A_DROME	Q:3598-3248,H:31-148	61.864%ID	E:1.07e-43	RecName: Full=Cytochrome c oxidase subunit 5A	mitochondrial;		Eukaryota; Metazoa; Ecdysozoa; Arthropoda; Hexapoda; Insecta; Pterygota; Neoptera; Holometabola; Diptera; Brachycera; Muscomorpha; Ephydroidea; Drosophilidae; Drosophila; Sophophora
STRG.14319.1	KO:K11726	IPYR_DROME	IPYR_DROME	Q:1805-948,H:52-338	65.157%ID	E:4.38e-126	RecName: Full=Inorganic pyrophosphatase;			Eukaryota; Metazoa; Ecdysozoa; Arthropoda; Hexapoda; Insecta; Pterygota; Neoptera; Holometabola; Diptera; Brachycera; Muscomorpha; Ephydroidea; Drosophilidae; Drosophila; Sophophora
STRG.14319.2	KO:K11726	IPYR_DROME	IPYR_DROME	Q:1805-948,H:52-338	65.157%ID	E:3.82e-126	RecName: Full=Inorganic pyrophosphatase;			Eukaryota; Metazoa; Ecdysozoa; Arthropoda; Hexapoda; Insecta; Pterygota; Neoptera; Holometabola; Diptera; Brachycera; Muscomorpha; Ephydroidea; Drosophilidae; Drosophila; Sophophora
STRG.14319.3	KO:K11726	IPYR_DROME	IPYR_DROME	Q:1805-948,H:52-338	65.157%ID	E:5.32e-126	RecName: Full=Inorganic pyrophosphatase;			Eukaryota; Metazoa; Ecdysozoa; Arthropoda; Hexapoda; Insecta; Pterygota; Neoptera; Holometabola; Diptera; Brachycera; Muscomorpha; Ephydroidea; Drosophilidae; Drosophila; Sophophora
STRG.14320.1	KO:K11726	IPYR_DROME	IPYR_DROME	Q:202-1059,H:52-338	65.157%ID	E:1.06e-136	RecName: Full=Inorganic pyrophosphatase;			Eukaryota; Metazoa; Ecdysozoa; Arthropoda; Hexapoda; Insecta; Pterygota; Neoptera; Holometabola; Diptera; Brachycera; Muscomorpha; Ephydroidea; Drosophilidae; Drosophila; Sophophora
STRG.14378.2	KO:K00419	QCR9_DROME	QCR9_DROME	Q:59-214,H:4-55	59.615%ID	E:5.52e-14	RecName: Full=Cytochrome b-c1 complex subunit 9;			Eukaryota; Metazoa; Ecdysozoa; Arthropoda; Hexapoda; Insecta; Pterygota; Neoptera; Holometabola; Diptera; Brachycera; Muscomorpha; Ephydroidea; Drosophilidae; Drosophila; Sophophora
STRG.15042.1	KO:K02257	COX10_HUMAN	COX10_HUMAN	Q:474-1196,H:159-398	60.166%ID	E:5.01e-81	RecName: Full=Protoheme IX farnesyltransferase	mitochondrial;		Eukaryota; Metazoa; Chordata; Craniata; Vertebrata; Euteleostomi; Mammalia; Eutheria; Euarchontoglires; Primates; Haplorrhini; Catarrhini; Hominidae; Homo
STRG.15236.1	KO:K11351	NDUBB_BOVIN	NDUBB_BOVIN	Q:545-276,H:62-150	37.778%ID	E:3.71e-08	RecName: Full=NADH dehydrogenase [ubiquinone] 1 beta subcomplex subunit 11	mitochondrial;		Eukaryota; Metazoa; Chordata; Craniata; Vertebrata; Euteleostomi; Mammalia; Eutheria; Laurasiatheria; Artiodactyla; Ruminantia; Pecora; Bovidae; Bovinae; Bos
STRG.15237.1	KO:K11351	FRS2_MOUSE	FRS2_MOUSE	Q:202-609,H:2-126	41.912%ID	E:3.76e-25	RecName: Full=Fibroblast growth factor receptor substrate 2;			Eukaryota; Metazoa; Chordata; Craniata; Vertebrata; Euteleostomi; Mammalia; Eutheria; Euarchontoglires; Glires; Rodentia; Myomorpha; Muroidea; Muridae; Murinae; Mus; Mus
STRG.15237.2	KO:K11351	FRS2_HUMAN	FRS2_HUMAN	Q:252-578,H:1-108	45.872%ID	E:6.21e-24	RecName: Full=Fibroblast growth factor receptor substrate 2;			Eukaryota; Metazoa; Chordata; Craniata; Vertebrata; Euteleostomi; Mammalia; Eutheria; Euarchontoglires; Primates; Haplorrhini; Catarrhini; Hominidae; Homo
STRG.15322.1	KO:K00235	SDHB_DROME	SDHB_DROME	Q:176-859,H:47-272	75.439%ID	E:1.12e-130	RecName: Full=Succinate dehydrogenase [ubiquinone] iron-sulfur subunit	mitochondrial;		Eukaryota; Metazoa; Ecdysozoa; Arthropoda; Hexapoda; Insecta; Pterygota; Neoptera; Holometabola; Diptera; Brachycera; Muscomorpha; Ephydroidea; Drosophilidae; Drosophila; Sophophora
STRG.16212.1	KO:K03943	NDUV2_CAEEL	NDUV2_CAEEL	Q:2226-1813,H:101-208	50.725%ID	E:6.83e-39	RecName: Full=Probable NADH dehydrogenase [ubiquinone] flavoprotein 2	mitochondrial;		Eukaryota; Metazoa; Ecdysozoa; Nematoda; Chromadorea; Rhabditida; Rhabditina; Rhabditomorpha; Rhabditoidea; Rhabditidae; Peloderinae; Caenorhabditis`NDUV2_CAEEL	NDUV2_CAEEL	Q:1736-1644,H:208-238	64.516%ID	E:6.83e-39	RecName: Full=Probable NADH dehydrogenase [ubiquinone] flavoprotein 2, mitochondrial;	Eukaryota; Metazoa; Ecdysozoa; Nematoda; Chromadorea; Rhabditida; Rhabditina; Rhabditomorpha; Rhabditoidea; Rhabditidae; Peloderinae; Caenorhabditis`NDUV2_CAEEL	NDUV2_CAEEL	Q:2405-2217,H:51-113	73.016%ID	E:1.03e-24	RecName: Full=Probable NADH dehydrogenase [ubiquinone] flavoprotein 2, mitochondrial;	Eukaryota; Metazoa; Ecdysozoa; Nematoda; Chromadorea; Rhabditida; Rhabditina; Rhabditomorpha; Rhabditoidea; Rhabditidae; Peloderinae; Caenorhabditis
STRG.16212.2	KO:K03943	NDUV2_CAEEL	NDUV2_CAEEL	Q:1878-1465,H:101-208	50.725%ID	E:5.7e-39	RecName: Full=Probable NADH dehydrogenase [ubiquinone] flavoprotein 2	mitochondrial;		Eukaryota; Metazoa; Ecdysozoa; Nematoda; Chromadorea; Rhabditida; Rhabditina; Rhabditomorpha; Rhabditoidea; Rhabditidae; Peloderinae; Caenorhabditis`NDUV2_CAEEL	NDUV2_CAEEL	Q:1388-1296,H:208-238	64.516%ID	E:5.7e-39	RecName: Full=Probable NADH dehydrogenase [ubiquinone] flavoprotein 2, mitochondrial;	Eukaryota; Metazoa; Ecdysozoa; Nematoda; Chromadorea; Rhabditida; Rhabditina; Rhabditomorpha; Rhabditoidea; Rhabditidae; Peloderinae; Caenorhabditis`NDUV2_CAEEL	NDUV2_CAEEL	Q:2057-1869,H:51-113	73.016%ID	E:8.32e-25	RecName: Full=Probable NADH dehydrogenase [ubiquinone] flavoprotein 2, mitochondrial;	Eukaryota; Metazoa; Ecdysozoa; Nematoda; Chromadorea; Rhabditida; Rhabditina; Rhabditomorpha; Rhabditoidea; Rhabditidae; Peloderinae; Caenorhabditis
STRG.16309.1	KO:K02138	ATP5H_DROME	ATP5H_DROME	Q:62-565,H:1-168	64.286%ID	E:2.65e-74	RecName: Full=ATP synthase subunit d	mitochondrial;		Eukaryota; Metazoa; Ecdysozoa; Arthropoda; Hexapoda; Insecta; Pterygota; Neoptera; Holometabola; Diptera; Brachycera; Muscomorpha; Ephydroidea; Drosophilidae; Drosophila; Sophophora
STRG.16425.1	KO:K02153	VA0E_CAEEL	VA0E_CAEEL	Q:158-388,H:4-80	46.753%ID	E:2.83e-22	RecName: Full=V-type proton ATPase subunit e;			Eukaryota; Metazoa; Ecdysozoa; Nematoda; Chromadorea; Rhabditida; Rhabditina; Rhabditomorpha; Rhabditoidea; Rhabditidae; Peloderinae; Caenorhabditis
STRG.16599.3	KO:K02154	VPP1_MOUSE	VPP1_MOUSE	Q:139-2706,H:1-835	60.69%ID	E:0	RecName: Full=V-type proton ATPase 116 kDa subunit a1;			Eukaryota; Metazoa; Chordata; Craniata; Vertebrata; Euteleostomi; Mammalia; Eutheria; Euarchontoglires; Glires; Rodentia; Myomorpha; Muroidea; Muridae; Murinae; Mus; Mus
STRG.16599.4	KO:K02154	VPP1_XENLA	VPP1_XENLA	Q:139-2652,H:1-827	62.766%ID	E:0	RecName: Full=V-type proton ATPase 116 kDa subunit a1;			Eukaryota; Metazoa; Chordata; Craniata; Vertebrata; Euteleostomi; Amphibia; Batrachia; Anura; Pipoidea; Pipidae; Xenopodinae; Xenopus; Xenopus
STRG.16599.5	KO:K02154	VPP1_MOUSE	VPP1_MOUSE	Q:139-2664,H:1-835	61.682%ID	E:0	RecName: Full=V-type proton ATPase 116 kDa subunit a1;			Eukaryota; Metazoa; Chordata; Craniata; Vertebrata; Euteleostomi; Mammalia; Eutheria; Euarchontoglires; Glires; Rodentia; Myomorpha; Muroidea; Muridae; Murinae; Mus; Mus
STRG.16599.6	KO:K02154	VPP1_MOUSE	VPP1_MOUSE	Q:139-2670,H:1-832	62.763%ID	E:0	RecName: Full=V-type proton ATPase 116 kDa subunit a1;			Eukaryota; Metazoa; Chordata; Craniata; Vertebrata; Euteleostomi; Mammalia; Eutheria; Euarchontoglires; Glires; Rodentia; Myomorpha; Muroidea; Muridae; Murinae; Mus; Mus
STRG.16599.7	KO:K02154	VPP1_MOUSE	VPP1_MOUSE	Q:139-2667,H:1-835	61.467%ID	E:0	RecName: Full=V-type proton ATPase 116 kDa subunit a1;			Eukaryota; Metazoa; Chordata; Craniata; Vertebrata; Euteleostomi; Mammalia; Eutheria; Euarchontoglires; Glires; Rodentia; Myomorpha; Muroidea; Muridae; Murinae; Mus; Mus
STRG.16622.1	KO:K11353	SMG5_HUMAN	SMG5_HUMAN	Q:1608-2726,H:20-395	33.071%ID	E:1.16e-51	RecName: Full=Protein SMG5;			Eukaryota; Metazoa; Chordata; Craniata; Vertebrata; Euteleostomi; Mammalia; Eutheria; Euarchontoglires; Primates; Haplorrhini; Catarrhini; Hominidae; Homo`SMG5_HUMAN	SMG5_HUMAN	Q:3129-4241,H:640-1014	28.715%ID	E:1.14e-24	RecName: Full=Protein SMG5;	Eukaryota; Metazoa; Chordata; Craniata; Vertebrata; Euteleostomi; Mammalia; Eutheria; Euarchontoglires; Primates; Haplorrhini; Catarrhini; Hominidae; Homo
STRG.16622.2	KO:K11353	SMG5_HUMAN	SMG5_HUMAN	Q:1667-2785,H:20-395	33.071%ID	E:1.19e-51	RecName: Full=Protein SMG5;			Eukaryota; Metazoa; Chordata; Craniata; Vertebrata; Euteleostomi; Mammalia; Eutheria; Euarchontoglires; Primates; Haplorrhini; Catarrhini; Hominidae; Homo`SMG5_HUMAN	SMG5_HUMAN	Q:3188-4300,H:640-1014	28.715%ID	E:1.16e-24	RecName: Full=Protein SMG5;	Eukaryota; Metazoa; Chordata; Craniata; Vertebrata; Euteleostomi; Mammalia; Eutheria; Euarchontoglires; Primates; Haplorrhini; Catarrhini; Hominidae; Homo
STRG.16622.3	KO:K11353	SMG5_HUMAN	SMG5_HUMAN	Q:1667-2776,H:20-395	33.071%ID	E:3.84e-50	RecName: Full=Protein SMG5;			Eukaryota; Metazoa; Chordata; Craniata; Vertebrata; Euteleostomi; Mammalia; Eutheria; Euarchontoglires; Primates; Haplorrhini; Catarrhini; Hominidae; Homo`SMG5_HUMAN	SMG5_HUMAN	Q:3179-4291,H:640-1014	28.715%ID	E:1.09e-24	RecName: Full=Protein SMG5;	Eukaryota; Metazoa; Chordata; Craniata; Vertebrata; Euteleostomi; Mammalia; Eutheria; Euarchontoglires; Primates; Haplorrhini; Catarrhini; Hominidae; Homo
STRG.16623.1	KO:K11353	NDUAD_BOVIN	NDUAD_BOVIN	Q:193-543,H:2-114	36.752%ID	E:3.49e-18	RecName: Full=NADH dehydrogenase [ubiquinone] 1 alpha subcomplex subunit 13;			Eukaryota; Metazoa; Chordata; Craniata; Vertebrata; Euteleostomi; Mammalia; Eutheria; Laurasiatheria; Artiodactyla; Ruminantia; Pecora; Bovidae; Bovinae; Bos
STRG.16772.1	KO:K02259	COX15_HUMAN	COX15_HUMAN	Q:932-1684,H:33-277	51.575%ID	E:6.45e-71	RecName: Full=Cytochrome c oxidase assembly protein COX15 homolog;			Eukaryota; Metazoa; Chordata; Craniata; Vertebrata; Euteleostomi; Mammalia; Eutheria; Euarchontoglires; Primates; Haplorrhini; Catarrhini; Hominidae; Homo
STRG.1353.3	KO:K00418	QCR8_RAT	QCR8_RAT	Q:122-367,H:1-82	41.463%ID	E:3.53e-16	RecName: Full=Cytochrome b-c1 complex subunit 8;			Eukaryota; Metazoa; Chordata; Craniata; Vertebrata; Euteleostomi; Mammalia; Eutheria; Euarchontoglires; Glires; Rodentia; Myomorpha; Muroidea; Muridae; Murinae; Rattus
STRG.1367.2	KO:K03954	NDUAA_DROME	NDUAA_DROME	Q:195-1280,H:39-401	53.699%ID	E:1.14e-136	RecName: Full=NADH dehydrogenase [ubiquinone] 1 alpha subcomplex subunit 10	mitochondrial;		Eukaryota; Metazoa; Ecdysozoa; Arthropoda; Hexapoda; Insecta; Pterygota; Neoptera; Holometabola; Diptera; Brachycera; Muscomorpha; Ephydroidea; Drosophilidae; Drosophila; Sophophora
STRG.1366.4	KO:K03954	NDUAA_DROME	NDUAA_DROME	Q:436-227,H:211-280	52.857%ID	E:2.01e-26	RecName: Full=NADH dehydrogenase [ubiquinone] 1 alpha subcomplex subunit 10	mitochondrial;		Eukaryota; Metazoa; Ecdysozoa; Arthropoda; Hexapoda; Insecta; Pterygota; Neoptera; Holometabola; Diptera; Brachycera; Muscomorpha; Ephydroidea; Drosophilidae; Drosophila; Sophophora`NDUAA_DROME	NDUAA_DROME	Q:167-6,H:281-336	55.357%ID	E:2.01e-26	RecName: Full=NADH dehydrogenase [ubiquinone] 1 alpha subcomplex subunit 10, mitochondrial;	Eukaryota; Metazoa; Ecdysozoa; Arthropoda; Hexapoda; Insecta; Pterygota; Neoptera; Holometabola; Diptera; Brachycera; Muscomorpha; Ephydroidea; Drosophilidae; Drosophila; Sophophora
STRG.1551.1	KO:K03968	NDUC2_MACFA	NDUC2_MACFA	Q:184-438,H:34-119	31.395%ID	E:1.11e-07	RecName: Full=NADH dehydrogenase [ubiquinone] 1 subunit C2;			Eukaryota; Metazoa; Chordata; Craniata; Vertebrata; Euteleostomi; Mammalia; Eutheria; Euarchontoglires; Primates; Haplorrhini; Catarrhini; Cercopithecidae; Cercopithecinae; Macaca
STRG.1689.1	KO:K03953	NDUA9_BOVIN	NDUA9_BOVIN	Q:127-1218,H:1-346	44.536%ID	E:6.58e-89	RecName: Full=NADH dehydrogenase [ubiquinone] 1 alpha subcomplex subunit 9	mitochondrial;		Eukaryota; Metazoa; Chordata; Craniata; Vertebrata; Euteleostomi; Mammalia; Eutheria; Laurasiatheria; Artiodactyla; Ruminantia; Pecora; Bovidae; Bovinae; Bos
STRG.2209.1	KO:K02145	VATA_AEDAL	VATA_AEDAL	Q:214-2055,H:1-614	90.879%ID	E:0	RecName: Full=V-type proton ATPase catalytic subunit A;			Eukaryota; Metazoa; Ecdysozoa; Arthropoda; Hexapoda; Insecta; Pterygota; Neoptera; Holometabola; Diptera; Nematocera; Culicoidea; Culicidae; Culicinae; Aedini; Aedes; Stegomyia
STRG.16883.4	KO:K02130	ATPK_DROME	ATPK_DROME	Q:126-446,H:1-107	73.832%ID	E:7.77e-57	RecName: Full=Putative ATP synthase subunit f	mitochondrial {ECO:0000312|FlyBase:FBgn0035032};		Eukaryota; Metazoa; Ecdysozoa; Arthropoda; Hexapoda; Insecta; Pterygota; Neoptera; Holometabola; Diptera; Brachycera; Muscomorpha; Ephydroidea; Drosophilidae; Drosophila; Sophophora
STRG.17648.3	KO:K00237	DHSD_DROME	DHSD_DROME	Q:160-651,H:1-175	37.714%ID	E:5.33e-33	RecName: Full=Succinate dehydrogenase [ubiquinone] cytochrome b small subunit	mitochondrial;		Eukaryota; Metazoa; Ecdysozoa; Arthropoda; Hexapoda; Insecta; Pterygota; Neoptera; Holometabola; Diptera; Brachycera; Muscomorpha; Ephydroidea; Drosophilidae; Drosophila; Sophophora
STRG.17649.2	KO:K00237	DHSD_DROME	DHSD_DROME	Q:656-189,H:31-175	36.076%ID	E:1.09e-23	RecName: Full=Succinate dehydrogenase [ubiquinone] cytochrome b small subunit	mitochondrial;		Eukaryota; Metazoa; Ecdysozoa; Arthropoda; Hexapoda; Insecta; Pterygota; Neoptera; Holometabola; Diptera; Brachycera; Muscomorpha; Ephydroidea; Drosophilidae; Drosophila; Sophophora
STRG.2368.1	KO:K02152	VATG_DROME	VATG_DROME	Q:1138-1479,H:1-114	61.404%ID	E:3.12e-18	RecName: Full=V-type proton ATPase subunit G;			Eukaryota; Metazoa; Ecdysozoa; Arthropoda; Hexapoda; Insecta; Pterygota; Neoptera; Holometabola; Diptera; Brachycera; Muscomorpha; Ephydroidea; Drosophilidae; Drosophila; Sophophora
STRG.2368.2	KO:K02152	VATG_DROME	VATG_DROME	Q:105-446,H:1-114	61.404%ID	E:9.76e-20	RecName: Full=V-type proton ATPase subunit G;			Eukaryota; Metazoa; Ecdysozoa; Arthropoda; Hexapoda; Insecta; Pterygota; Neoptera; Holometabola; Diptera; Brachycera; Muscomorpha; Ephydroidea; Drosophilidae; Drosophila; Sophophora
STRG.2363.2	KO:K02152	VATG_DROME	VATG_DROME	Q:198-1,H:29-94	53.03%ID	E:8.13e-07	RecName: Full=V-type proton ATPase subunit G;			Eukaryota; Metazoa; Ecdysozoa; Arthropoda; Hexapoda; Insecta; Pterygota; Neoptera; Holometabola; Diptera; Brachycera; Muscomorpha; Ephydroidea; Drosophilidae; Drosophila; Sophophora
STRG.2450.1	KO:K02263	PURA_AEDAE	PURA_AEDAE	Q:1690-3024,H:15-457	68.764%ID	E:0	RecName: Full=Adenylosuccinate synthetase {ECO:0000255|HAMAP-Rule:MF_03125};			Eukaryota; Metazoa; Ecdysozoa; Arthropoda; Hexapoda; Insecta; Pterygota; Neoptera; Holometabola; Diptera; Nematocera; Culicoidea; Culicidae; Culicinae; Aedini; Aedes; Stegomyia
STRG.2476.1	KO:K03937	NDUS4_HUMAN	NDUS4_HUMAN	Q:186-668,H:20-175	52.795%ID	E:6.43e-53	RecName: Full=NADH dehydrogenase [ubiquinone] iron-sulfur protein 4	mitochondrial;		Eukaryota; Metazoa; Chordata; Craniata; Vertebrata; Euteleostomi; Mammalia; Eutheria; Euarchontoglires; Primates; Haplorrhini; Catarrhini; Hominidae; Homo
STRG.2504.1	KO:K02265	COX5B_HUMAN	COX5B_HUMAN	Q:228-443,H:42-112	48.611%ID	E:4.81e-15	RecName: Full=Cytochrome c oxidase subunit 5B	mitochondrial;		Eukaryota; Metazoa; Chordata; Craniata; Vertebrata; Euteleostomi; Mammalia; Eutheria; Euarchontoglires; Primates; Haplorrhini; Catarrhini; Hominidae; Homo
STRG.2521.5	KO:K02136	ATPG_DROME	ATPG_DROME	Q:702-1580,H:2-296	72.881%ID	E:8.59e-144	RecName: Full=ATP synthase subunit gamma	mitochondrial;		Eukaryota; Metazoa; Ecdysozoa; Arthropoda; Hexapoda; Insecta; Pterygota; Neoptera; Holometabola; Diptera; Brachycera; Muscomorpha; Ephydroidea; Drosophilidae; Drosophila; Sophophora
STRG.2521.5	KO:K02136	ATPG_DROME	ATPG_DROME	Q:702-1580,H:2-296	72.881%ID	E:8.59e-144	RecName: Full=ATP synthase subunit gamma	mitochondrial;		Eukaryota; Metazoa; Ecdysozoa; Arthropoda; Hexapoda; Insecta; Pterygota; Neoptera; Holometabola; Diptera; Brachycera; Muscomorpha; Ephydroidea; Drosophilidae; Drosophila; Sophophora
STRG.2521.6	KO:K02136	ATPG_DROME	ATPG_DROME	Q:758-1636,H:2-296	72.881%ID	E:2e-143	RecName: Full=ATP synthase subunit gamma	mitochondrial;		Eukaryota; Metazoa; Ecdysozoa; Arthropoda; Hexapoda; Insecta; Pterygota; Neoptera; Holometabola; Diptera; Brachycera; Muscomorpha; Ephydroidea; Drosophilidae; Drosophila; Sophophora
STRG.2521.6	KO:K02136	ATPG_DROME	ATPG_DROME	Q:758-1636,H:2-296	72.881%ID	E:2e-143	RecName: Full=ATP synthase subunit gamma	mitochondrial;		Eukaryota; Metazoa; Ecdysozoa; Arthropoda; Hexapoda; Insecta; Pterygota; Neoptera; Holometabola; Diptera; Brachycera; Muscomorpha; Ephydroidea; Drosophilidae; Drosophila; Sophophora
STRG.2522.1	KO:K02136	ATPG_DROME	ATPG_DROME	Q:433-125,H:2-105	65.714%ID	E:2.72e-32	RecName: Full=ATP synthase subunit gamma	mitochondrial;		Eukaryota; Metazoa; Ecdysozoa; Arthropoda; Hexapoda; Insecta; Pterygota; Neoptera; Holometabola; Diptera; Brachycera; Muscomorpha; Ephydroidea; Drosophilidae; Drosophila; Sophophora
STRG.2525.1	KO:K03959	NDUB3_PANTR	NDUB3_PANTR	Q:219-434,H:15-83	47.222%ID	E:3.51e-15	RecName: Full=NADH dehydrogenase [ubiquinone] 1 beta subcomplex subunit 3;			Eukaryota; Metazoa; Chordata; Craniata; Vertebrata; Euteleostomi; Mammalia; Eutheria; Euarchontoglires; Primates; Haplorrhini; Catarrhini; Hominidae; Pan
STRG.2566.1	KO:K00417	PCNA_SARCR	PCNA_SARCR	Q:4366-3521,H:1-260	70.567%ID	E:7.56e-136	RecName: Full=Proliferating cell nuclear antigen;			Eukaryota; Metazoa; Ecdysozoa; Arthropoda; Hexapoda; Insecta; Pterygota; Neoptera; Holometabola; Diptera; Brachycera; Muscomorpha; Oestroidea; Sarcophagidae; Sarcophaga; Liopygia
STRG.2567.2	KO:K00417	PCNA_SARCR	PCNA_SARCR	Q:172-951,H:1-260	76.538%ID	E:4.6e-151	RecName: Full=Proliferating cell nuclear antigen;			Eukaryota; Metazoa; Ecdysozoa; Arthropoda; Hexapoda; Insecta; Pterygota; Neoptera; Holometabola; Diptera; Brachycera; Muscomorpha; Oestroidea; Sarcophagidae; Sarcophaga; Liopygia
STRG.2715.1	KO:K02131	ATP5J_DROME	ATP5J_DROME	Q:157-471,H:1-102	56.19%ID	E:3.1e-25	RecName: Full=ATP synthase-coupling factor 6	mitochondrial;		Eukaryota; Metazoa; Ecdysozoa; Arthropoda; Hexapoda; Insecta; Pterygota; Neoptera; Holometabola; Diptera; Brachycera; Muscomorpha; Ephydroidea; Drosophilidae; Drosophila; Sophophora
STRG.2714.2	KO:K02131	ATP5J_DROME	ATP5J_DROME	Q:395-234,H:1-52	59.259%ID	E:3.88e-15	RecName: Full=ATP synthase-coupling factor 6	mitochondrial;		Eukaryota; Metazoa; Ecdysozoa; Arthropoda; Hexapoda; Insecta; Pterygota; Neoptera; Holometabola; Diptera; Brachycera; Muscomorpha; Ephydroidea; Drosophilidae; Drosophila; Sophophora`ATP5J_DROME	ATP5J_DROME	Q:184-98,H:73-101	55.172%ID	E:3.88e-15	RecName: Full=ATP synthase-coupling factor 6, mitochondrial;	Eukaryota; Metazoa; Ecdysozoa; Arthropoda; Hexapoda; Insecta; Pterygota; Neoptera; Holometabola; Diptera; Brachycera; Muscomorpha; Ephydroidea; Drosophilidae; Drosophila; Sophophora
STRG.3145.1	KO:K02127	AT5F1_DROME	AT5F1_DROME	Q:150-875,H:1-232	51.653%ID	E:2.63e-84	RecName: Full=ATP synthase subunit b	mitochondrial;		Eukaryota; Metazoa; Ecdysozoa; Arthropoda; Hexapoda; Insecta; Pterygota; Neoptera; Holometabola; Diptera; Brachycera; Muscomorpha; Ephydroidea; Drosophilidae; Drosophila; Sophophora
STRG.3243.1	KO:K03936	U183_DROME	U183_DROME	Q:141-1337,H:1-420	60.238%ID	E:1.56e-176	RecName: Full=UPF0183 protein CG7083;			Eukaryota; Metazoa; Ecdysozoa; Arthropoda; Hexapoda; Insecta; Pterygota; Neoptera; Holometabola; Diptera; Brachycera; Muscomorpha; Ephydroidea; Drosophilidae; Drosophila; Sophophora
STRG.3244.1	KO:K03936	NDUS3_HUMAN	NDUS3_HUMAN	Q:193-819,H:39-247	71.77%ID	E:2.22e-105	RecName: Full=NADH dehydrogenase [ubiquinone] iron-sulfur protein 3	mitochondrial;		Eukaryota; Metazoa; Chordata; Craniata; Vertebrata; Euteleostomi; Mammalia; Eutheria; Euarchontoglires; Primates; Haplorrhini; Catarrhini; Hominidae; Homo
STRG.3243.2	KO:K03936	NDUS3_PANTR	NDUS3_PANTR	Q:232-5,H:39-114	55.263%ID	E:3e-23	RecName: Full=NADH dehydrogenase [ubiquinone] iron-sulfur protein 3	mitochondrial;		Eukaryota; Metazoa; Chordata; Craniata; Vertebrata; Euteleostomi; Mammalia; Eutheria; Euarchontoglires; Primates; Haplorrhini; Catarrhini; Hominidae; Pan
STRG.3531.5	KO:K03661	VATO_HUMAN	VATO_HUMAN	Q:300-37,H:32-119	70.455%ID	E:1.44e-34	RecName: Full=V-type proton ATPase 21 kDa proteolipid subunit;			Eukaryota; Metazoa; Chordata; Craniata; Vertebrata; Euteleostomi; Mammalia; Eutheria; Euarchontoglires; Primates; Haplorrhini; Catarrhini; Hominidae; Homo
STRG.3529.1	KO:K03661	LIN7C_RAT	LIN7C_RAT	Q:2261-1845,H:16-154	82.734%ID	E:8.79e-66	RecName: Full=Protein lin-7 homolog C;			Eukaryota; Metazoa; Chordata; Craniata; Vertebrata; Euteleostomi; Mammalia; Eutheria; Euarchontoglires; Glires; Rodentia; Myomorpha; Muroidea; Muridae; Murinae; Rattus`LIN7C_RAT	LIN7C_RAT	Q:1818-1696,H:147-187	82.927%ID	E:8.79e-66	RecName: Full=Protein lin-7 homolog C;	Eukaryota; Metazoa; Chordata; Craniata; Vertebrata; Euteleostomi; Mammalia; Eutheria; Euarchontoglires; Glires; Rodentia; Myomorpha; Muroidea; Muridae; Murinae; Rattus
STRG.3529.2	KO:K03661	LIN7C_RAT	LIN7C_RAT	Q:2329-1913,H:16-154	82.734%ID	E:9.11e-66	RecName: Full=Protein lin-7 homolog C;			Eukaryota; Metazoa; Chordata; Craniata; Vertebrata; Euteleostomi; Mammalia; Eutheria; Euarchontoglires; Glires; Rodentia; Myomorpha; Muroidea; Muridae; Murinae; Rattus`LIN7C_RAT	LIN7C_RAT	Q:1886-1764,H:147-187	82.927%ID	E:9.11e-66	RecName: Full=Protein lin-7 homolog C;	Eukaryota; Metazoa; Chordata; Craniata; Vertebrata; Euteleostomi; Mammalia; Eutheria; Euarchontoglires; Glires; Rodentia; Myomorpha; Muroidea; Muridae; Murinae; Rattus
STRG.3761.1	KO:K00415	QCR2_MOUSE	QCR2_MOUSE	Q:214-1443,H:37-453	37.709%ID	E:7.94e-77	RecName: Full=Cytochrome b-c1 complex subunit 2	mitochondrial;		Eukaryota; Metazoa; Chordata; Craniata; Vertebrata; Euteleostomi; Mammalia; Eutheria; Euarchontoglires; Glires; Rodentia; Myomorpha; Muroidea; Muridae; Murinae; Mus; Mus
STRG.4103.1	KO:K08738	CYC2_DROME	CYC2_DROME	Q:161-484,H:1-108	95.37%ID	E:7.46e-71	RecName: Full=Cytochrome c-2;			Eukaryota; Metazoa; Ecdysozoa; Arthropoda; Hexapoda; Insecta; Pterygota; Neoptera; Holometabola; Diptera; Brachycera; Muscomorpha; Ephydroidea; Drosophilidae; Drosophila; Sophophora
STRG.4170.1	KO:K02144	VATH_DROME	VATH_DROME	Q:3-350,H:337-453	88.034%ID	E:8.74e-69	RecName: Full=V-type proton ATPase subunit H;			Eukaryota; Metazoa; Ecdysozoa; Arthropoda; Hexapoda; Insecta; Pterygota; Neoptera; Holometabola; Diptera; Brachycera; Muscomorpha; Ephydroidea; Drosophilidae; Drosophila; Sophophora
STRG.4177.2	KO:K02144	VATH_DROME	VATH_DROME	Q:1998-2519,H:7-176	59.195%ID	E:5.63e-61	RecName: Full=V-type proton ATPase subunit H;			Eukaryota; Metazoa; Ecdysozoa; Arthropoda; Hexapoda; Insecta; Pterygota; Neoptera; Holometabola; Diptera; Brachycera; Muscomorpha; Ephydroidea; Drosophilidae; Drosophila; Sophophora
STRG.4177.1	KO:K02144	VATH_DROME	VATH_DROME	Q:746-1252,H:7-171	59.763%ID	E:7.19e-60	RecName: Full=V-type proton ATPase subunit H;			Eukaryota; Metazoa; Ecdysozoa; Arthropoda; Hexapoda; Insecta; Pterygota; Neoptera; Holometabola; Diptera; Brachycera; Muscomorpha; Ephydroidea; Drosophilidae; Drosophila; Sophophora
STRG.4177.3	KO:K02144	VATH_DROME	VATH_DROME	Q:1998-2504,H:7-171	59.763%ID	E:2.2e-59	RecName: Full=V-type proton ATPase subunit H;			Eukaryota; Metazoa; Ecdysozoa; Arthropoda; Hexapoda; Insecta; Pterygota; Neoptera; Holometabola; Diptera; Brachycera; Muscomorpha; Ephydroidea; Drosophilidae; Drosophila; Sophophora
STRG.4242.1	KO:K00234	SDHA_DROME	SDHA_DROME	Q:184-2166,H:1-661	74.096%ID	E:0	RecName: Full=Succinate dehydrogenase [ubiquinone] flavoprotein subunit	mitochondrial;		Eukaryota; Metazoa; Ecdysozoa; Arthropoda; Hexapoda; Insecta; Pterygota; Neoptera; Holometabola; Diptera; Brachycera; Muscomorpha; Ephydroidea; Drosophilidae; Drosophila; Sophophora
STRG.4687.1	KO:K03662	VAS1_DROME	VAS1_DROME	Q:185-1402,H:5-374	31.566%ID	E:1.47e-28	RecName: Full=V-type proton ATPase subunit S1 {ECO:0000305};			Eukaryota; Metazoa; Ecdysozoa; Arthropoda; Hexapoda; Insecta; Pterygota; Neoptera; Holometabola; Diptera; Brachycera; Muscomorpha; Ephydroidea; Drosophilidae; Drosophila; Sophophora
STRG.5122.1	KO:K03661	VATO_MOUSE	VATO_MOUSE	Q:211-744,H:26-200	62.36%ID	E:4.36e-45	RecName: Full=V-type proton ATPase 21 kDa proteolipid subunit;			Eukaryota; Metazoa; Chordata; Craniata; Vertebrata; Euteleostomi; Mammalia; Eutheria; Euarchontoglires; Glires; Rodentia; Myomorpha; Muroidea; Muridae; Murinae; Mus; Mus
STRG.5708.4	KO:K03951	SERA_BACSU	SERA_BACSU	Q:705-424,H:209-299	55.319%ID	E:1.26e-24	RecName: Full=D-3-phosphoglycerate dehydrogenase;			Bacteria; Firmicutes; Bacilli; Bacillales; Bacillaceae; Bacillus
STRG.5708.5	KO:K03951	SERA_BACSU	SERA_BACSU	Q:783-508,H:209-297	56.522%ID	E:3.02e-24	RecName: Full=D-3-phosphoglycerate dehydrogenase;			Bacteria; Firmicutes; Bacilli; Bacillales; Bacillaceae; Bacillus
STRG.5708.6	KO:K03951	SERA_BACSU	SERA_BACSU	Q:817-536,H:209-299	55.319%ID	E:3.31e-24	RecName: Full=D-3-phosphoglycerate dehydrogenase;			Bacteria; Firmicutes; Bacilli; Bacillales; Bacillaceae; Bacillus
STRG.5709.6	KO:K03951	NDUA7_MOUSE	NDUA7_MOUSE	Q:388-173,H:27-105	43.75%ID	E:1.01e-10	RecName: Full=NADH dehydrogenase [ubiquinone] 1 alpha subcomplex subunit 7;			Eukaryota; Metazoa; Chordata; Craniata; Vertebrata; Euteleostomi; Mammalia; Eutheria; Euarchontoglires; Glires; Rodentia; Myomorpha; Muroidea; Muridae; Murinae; Mus; Mus
STRG.6550.1	KO:K03942	NDUV1_MOUSE	NDUV1_MOUSE	Q:277-1542,H:35-456	84.834%ID	E:0	RecName: Full=NADH dehydrogenase [ubiquinone] flavoprotein 1	mitochondrial;		Eukaryota; Metazoa; Chordata; Craniata; Vertebrata; Euteleostomi; Mammalia; Eutheria; Euarchontoglires; Glires; Rodentia; Myomorpha; Muroidea; Muridae; Murinae; Mus; Mus
STRG.7459.2	KO:K02151	VATF1_DROME	VATF1_DROME	Q:127-492,H:1-122	90.164%ID	E:1.87e-66	RecName: Full=V-type proton ATPase subunit F 1;			Eukaryota; Metazoa; Ecdysozoa; Arthropoda; Hexapoda; Insecta; Pterygota; Neoptera; Holometabola; Diptera; Brachycera; Muscomorpha; Ephydroidea; Drosophilidae; Drosophila; Sophophora
STRG.7831.4	KO:K03662	ACY1_PIG	ACY1_PIG	Q:2704-3873,H:12-400	49.487%ID	E:2.23e-121	RecName: Full=Aminoacylase-1;			Eukaryota; Metazoa; Chordata; Craniata; Vertebrata; Euteleostomi; Mammalia; Eutheria; Laurasiatheria; Artiodactyla; Suina; Suidae; Sus
STRG.7831.5	KO:K03662	ACY1_MOUSE	ACY1_MOUSE	Q:2778-3968,H:12-405	51.134%ID	E:4.02e-127	RecName: Full=Aminoacylase-1;			Eukaryota; Metazoa; Chordata; Craniata; Vertebrata; Euteleostomi; Mammalia; Eutheria; Euarchontoglires; Glires; Rodentia; Myomorpha; Muroidea; Muridae; Murinae; Mus; Mus`ACY1_MOUSE	ACY1_MOUSE	Q:7414-7611,H:336-401	45.455%ID	E:1.46e-11	RecName: Full=Aminoacylase-1;	Eukaryota; Metazoa; Chordata; Craniata; Vertebrata; Euteleostomi; Mammalia; Eutheria; Euarchontoglires; Glires; Rodentia; Myomorpha; Muroidea; Muridae; Murinae; Mus; Mus`ACY1_MOUSE	ACY1_MOUSE	Q:6467-6664,H:336-401	42.424%ID	E:8.21e-09	RecName: Full=Aminoacylase-1;	Eukaryota; Metazoa; Chordata; Craniata; Vertebrata; Euteleostomi; Mammalia; Eutheria; Euarchontoglires; Glires; Rodentia; Myomorpha; Muroidea; Muridae; Murinae; Mus; Mus
STRG.7831.1	KO:K03662	ACY1_MOUSE	ACY1_MOUSE	Q:4317-5507,H:12-405	51.134%ID	E:4.8e-127	RecName: Full=Aminoacylase-1;			Eukaryota; Metazoa; Chordata; Craniata; Vertebrata; Euteleostomi; Mammalia; Eutheria; Euarchontoglires; Glires; Rodentia; Myomorpha; Muroidea; Muridae; Murinae; Mus; Mus`ACY1_MOUSE	ACY1_MOUSE	Q:8953-9150,H:336-401	45.455%ID	E:1.73e-11	RecName: Full=Aminoacylase-1;	Eukaryota; Metazoa; Chordata; Craniata; Vertebrata; Euteleostomi; Mammalia; Eutheria; Euarchontoglires; Glires; Rodentia; Myomorpha; Muroidea; Muridae; Murinae; Mus; Mus`ACY1_MOUSE	ACY1_MOUSE	Q:8006-8203,H:336-401	42.424%ID	E:9.75e-09	RecName: Full=Aminoacylase-1;	Eukaryota; Metazoa; Chordata; Craniata; Vertebrata; Euteleostomi; Mammalia; Eutheria; Euarchontoglires; Glires; Rodentia; Myomorpha; Muroidea; Muridae; Murinae; Mus; Mus
STRG.7830.1	KO:K03662	VAS1_DROME	VAS1_DROME	Q:1283-1915,H:180-377	29.091%ID	E:2.33e-10	RecName: Full=V-type proton ATPase subunit S1 {ECO:0000305};			Eukaryota; Metazoa; Ecdysozoa; Arthropoda; Hexapoda; Insecta; Pterygota; Neoptera; Holometabola; Diptera; Brachycera; Muscomorpha; Ephydroidea; Drosophilidae; Drosophila; Sophophora
STRG.7852.1	KO:K03963	NDUB7_BOVIN	NDUB7_BOVIN	Q:167-442,H:15-105	50%ID	E:1.18e-23	RecName: Full=NADH dehydrogenase [ubiquinone] 1 beta subcomplex subunit 7;			Eukaryota; Metazoa; Chordata; Craniata; Vertebrata; Euteleostomi; Mammalia; Eutheria; Laurasiatheria; Artiodactyla; Ruminantia; Pecora; Bovidae; Bovinae; Bos
STRG.8451.1	KO:K03951	NDUA7_MOUSE	NDUA7_MOUSE	Q:370-101,H:7-105	41%ID	E:1.73e-14	RecName: Full=NADH dehydrogenase [ubiquinone] 1 alpha subcomplex subunit 7;			Eukaryota; Metazoa; Chordata; Craniata; Vertebrata; Euteleostomi; Mammalia; Eutheria; Euarchontoglires; Glires; Rodentia; Myomorpha; Muroidea; Muridae; Murinae; Mus; Mus
STRG.8628.2	KO:K03949	NDUA5_MACFA	NDUA5_MACFA	Q:4417-4073,H:1-115	53.913%ID	E:1.19e-34	RecName: Full=NADH dehydrogenase [ubiquinone] 1 alpha subcomplex subunit 5;			Eukaryota; Metazoa; Chordata; Craniata; Vertebrata; Euteleostomi; Mammalia; Eutheria; Euarchontoglires; Primates; Haplorrhini; Catarrhini; Cercopithecidae; Cercopithecinae; Macaca
STRG.8628.2	KO:K03949	NDUA5_MACFA	NDUA5_MACFA	Q:4417-4073,H:1-115	53.913%ID	E:1.19e-34	RecName: Full=NADH dehydrogenase [ubiquinone] 1 alpha subcomplex subunit 5;			Eukaryota; Metazoa; Chordata; Craniata; Vertebrata; Euteleostomi; Mammalia; Eutheria; Euarchontoglires; Primates; Haplorrhini; Catarrhini; Cercopithecidae; Cercopithecinae; Macaca
STRG.8889.2	KO:K02150	VATE_DROME	VATE_DROME	Q:168-845,H:1-226	70.796%ID	E:1.57e-78	RecName: Full=V-type proton ATPase subunit E;			Eukaryota; Metazoa; Ecdysozoa; Arthropoda; Hexapoda; Insecta; Pterygota; Neoptera; Holometabola; Diptera; Brachycera; Muscomorpha; Ephydroidea; Drosophilidae; Drosophila; Sophophora
STRG.8902.1	KO:K02258	NUBP1_AEDAE	NUBP1_AEDAE	Q:3866-4765,H:12-313	74.172%ID	E:1.67e-138	RecName: Full=Cytosolic Fe-S cluster assembly factor NUBP1 homolog {ECO:0000255|HAMAP-Rule:MF_03038};			Eukaryota; Metazoa; Ecdysozoa; Arthropoda; Hexapoda; Insecta; Pterygota; Neoptera; Holometabola; Diptera; Nematocera; Culicoidea; Culicidae; Culicinae; Aedini; Aedes; Stegomyia
STRG.8902.2	KO:K02258	COX11_HUMAN	COX11_HUMAN	Q:257-820,H:86-273	68.085%ID	E:9.62e-92	RecName: Full=Cytochrome c oxidase assembly protein COX11	mitochondrial;		Eukaryota; Metazoa; Chordata; Craniata; Vertebrata; Euteleostomi; Mammalia; Eutheria; Euarchontoglires; Primates; Haplorrhini; Catarrhini; Hominidae; Homo
STRG.8964.1	KO:K00413	CY1_BOVIN	CY1_BOVIN	Q:165-416,H:27-107	45.238%ID	E:5.89e-06	RecName: Full=Cytochrome c1	heme protein	mitochondrial;	Eukaryota; Metazoa; Chordata; Craniata; Vertebrata; Euteleostomi; Mammalia; Eutheria; Laurasiatheria; Artiodactyla; Ruminantia; Pecora; Bovidae; Bovinae; Bos
STRG.9127.1	KO:K03965	NDUB9_MOUSE	NDUB9_MOUSE	Q:241-621,H:8-136	44.186%ID	E:2.3e-29	RecName: Full=NADH dehydrogenase [ubiquinone] 1 beta subcomplex subunit 9;			Eukaryota; Metazoa; Chordata; Craniata; Vertebrata; Euteleostomi; Mammalia; Eutheria; Euarchontoglires; Glires; Rodentia; Myomorpha; Muroidea; Muridae; Murinae; Mus; Mus
STRG.26854.1	KO:K02259	COX15_MOUSE	COX15_MOUSE	Q:1-252,H:330-413	57.143%ID	E:1.33e-21	RecName: Full=Cytochrome c oxidase assembly protein COX15 homolog;			Eukaryota; Metazoa; Chordata; Craniata; Vertebrata; Euteleostomi; Mammalia; Eutheria; Euarchontoglires; Glires; Rodentia; Myomorpha; Muroidea; Muridae; Murinae; Mus; Mus
STRG.17868.1	KO:K02134	ATPD_MOUSE	ATPD_MOUSE	Q:274-669,H:37-168	59.091%ID	E:1.41e-40	RecName: Full=ATP synthase subunit delta	mitochondrial {ECO:0000305};		Eukaryota; Metazoa; Chordata; Craniata; Vertebrata; Euteleostomi; Mammalia; Eutheria; Euarchontoglires; Glires; Rodentia; Myomorpha; Muroidea; Muridae; Murinae; Mus; Mus
STRG.17876.1	KO:K02134	ATPD_MOUSE	ATPD_MOUSE	Q:274-669,H:37-168	59.091%ID	E:1.41e-40	RecName: Full=ATP synthase subunit delta	mitochondrial {ECO:0000305};		Eukaryota; Metazoa; Chordata; Craniata; Vertebrata; Euteleostomi; Mammalia; Eutheria; Euarchontoglires; Glires; Rodentia; Myomorpha; Muroidea; Muridae; Murinae; Mus; Mus
STRG.28296.1	KO:K02154	VPP1_XENLA	VPP1_XENLA	Q:1-429,H:249-391	58.741%ID	E:5.59e-53	RecName: Full=V-type proton ATPase 116 kDa subunit a1;			Eukaryota; Metazoa; Chordata; Craniata; Vertebrata; Euteleostomi; Amphibia; Batrachia; Anura; Pipoidea; Pipidae; Xenopodinae; Xenopus; Xenopus
STRG.17993.1	KO:K02266	CX6A1_HUMAN	CX6A1_HUMAN	Q:269-604,H:1-108	51.327%ID	E:2.48e-31	RecName: Full=Cytochrome c oxidase subunit 6A1	mitochondrial;		Eukaryota; Metazoa; Chordata; Craniata; Vertebrata; Euteleostomi; Mammalia; Eutheria; Euarchontoglires; Primates; Haplorrhini; Catarrhini; Hominidae; Homo
STRG.17993.2	KO:K02266	CX6A1_HUMAN	CX6A1_HUMAN	Q:183-332,H:59-108	68%ID	E:3.74e-19	RecName: Full=Cytochrome c oxidase subunit 6A1	mitochondrial;		Eukaryota; Metazoa; Chordata; Craniata; Vertebrata; Euteleostomi; Mammalia; Eutheria; Euarchontoglires; Primates; Haplorrhini; Catarrhini; Hominidae; Homo
STRG.17993.3	KO:K02266	CX6A1_HUMAN	CX6A1_HUMAN	Q:119-454,H:1-108	51.327%ID	E:5.43e-32	RecName: Full=Cytochrome c oxidase subunit 6A1	mitochondrial;		Eukaryota; Metazoa; Chordata; Craniata; Vertebrata; Euteleostomi; Mammalia; Eutheria; Euarchontoglires; Primates; Haplorrhini; Catarrhini; Hominidae; Homo
STRG.17993.4	KO:K02266	CX6A1_RABIT	CX6A1_RABIT	Q:102-413,H:7-109	50.476%ID	E:4.43e-31	RecName: Full=Cytochrome c oxidase subunit 6A1	mitochondrial;		Eukaryota; Metazoa; Chordata; Craniata; Vertebrata; Euteleostomi; Mammalia; Eutheria; Euarchontoglires; Glires; Lagomorpha; Leporidae; Oryctolagus
STRG.17992.2	KO:K02266	CX6A1_HUMAN	CX6A1_HUMAN	Q:441-106,H:1-108	51.327%ID	E:2.05e-29	RecName: Full=Cytochrome c oxidase subunit 6A1	mitochondrial;		Eukaryota; Metazoa; Chordata; Craniata; Vertebrata; Euteleostomi; Mammalia; Eutheria; Euarchontoglires; Primates; Haplorrhini; Catarrhini; Hominidae; Homo
STRG.17777.1	KO:K03934	NDUS1_DROME	NDUS1_DROME	Q:33-140,H:686-721	72.222%ID	E:2.1e-09	RecName: Full=NADH-ubiquinone oxidoreductase 75 kDa subunit	mitochondrial;		Eukaryota; Metazoa; Ecdysozoa; Arthropoda; Hexapoda; Insecta; Pterygota; Neoptera; Holometabola; Diptera; Brachycera; Muscomorpha; Ephydroidea; Drosophilidae; Drosophila; Sophophora
STRG.17778.1	KO:K03934	NDUS1_DROME	NDUS1_DROME	Q:670-563,H:686-721	72.222%ID	E:2.1e-09	RecName: Full=NADH-ubiquinone oxidoreductase 75 kDa subunit	mitochondrial;		Eukaryota; Metazoa; Ecdysozoa; Arthropoda; Hexapoda; Insecta; Pterygota; Neoptera; Holometabola; Diptera; Brachycera; Muscomorpha; Ephydroidea; Drosophilidae; Drosophila; Sophophora
STRG.17782.1	KO:K00413	BAT1_HUMAN	BAT1_HUMAN	Q:2392-3864,H:6-485	42.48%ID	E:1.49e-120	RecName: Full=b(0	+)-type amino acid transporter 1;		Eukaryota; Metazoa; Chordata; Craniata; Vertebrata; Euteleostomi; Mammalia; Eutheria; Euarchontoglires; Primates; Haplorrhini; Catarrhini; Hominidae; Homo
STRG.17782.2	KO:K00413	CY1_BOVIN	CY1_BOVIN	Q:29-406,H:198-323	54.762%ID	E:7.04e-42	RecName: Full=Cytochrome c1	heme protein	mitochondrial;	Eukaryota; Metazoa; Chordata; Craniata; Vertebrata; Euteleostomi; Mammalia; Eutheria; Laurasiatheria; Artiodactyla; Ruminantia; Pecora; Bovidae; Bovinae; Bos
STRG.17783.2	KO:K00413	CY1_BOVIN	CY1_BOVIN	Q:29-406,H:198-323	54.762%ID	E:7.04e-42	RecName: Full=Cytochrome c1	heme protein	mitochondrial;	Eukaryota; Metazoa; Chordata; Craniata; Vertebrata; Euteleostomi; Mammalia; Eutheria; Laurasiatheria; Artiodactyla; Ruminantia; Pecora; Bovidae; Bovinae; Bos
STRG.17783.1	KO:K00413	BAT1_HUMAN	BAT1_HUMAN	Q:2392-3864,H:6-485	42.48%ID	E:6.08e-122	RecName: Full=b(0	+)-type amino acid transporter 1;		Eukaryota; Metazoa; Chordata; Craniata; Vertebrata; Euteleostomi; Mammalia; Eutheria; Euarchontoglires; Primates; Haplorrhini; Catarrhini; Hominidae; Homo
STRG.21063.1	KO:K00416	QCR6_MOUSE	QCR6_MOUSE	Q:173-370,H:24-89	48.485%ID	E:2.55e-07	RecName: Full=Cytochrome b-c1 complex subunit 6	mitochondrial;		Eukaryota; Metazoa; Chordata; Craniata; Vertebrata; Euteleostomi; Mammalia; Eutheria; Euarchontoglires; Glires; Rodentia; Myomorpha; Muroidea; Muridae; Murinae; Mus; Mus
STRG.18403.1	KO:K03879	NU2M_DROME	NU2M_DROME	Q:988-1857,H:7-296	47.423%ID	E:1.12e-44	RecName: Full=NADH-ubiquinone oxidoreductase chain 2;			Eukaryota; Metazoa; Ecdysozoa; Arthropoda; Hexapoda; Insecta; Pterygota; Neoptera; Holometabola; Diptera; Brachycera; Muscomorpha; Ephydroidea; Drosophilidae; Drosophila; Sophophora
STRG.18404.3	KO:K03879	NU2M_DROME	NU2M_DROME	Q:904-35,H:7-296	47.423%ID	E:1.12e-44	RecName: Full=NADH-ubiquinone oxidoreductase chain 2;			Eukaryota; Metazoa; Ecdysozoa; Arthropoda; Hexapoda; Insecta; Pterygota; Neoptera; Holometabola; Diptera; Brachycera; Muscomorpha; Ephydroidea; Drosophilidae; Drosophila; Sophophora
STRG.18403.2	KO:K02256	COX1_DROSE	COX1_DROSE	Q:121-1638,H:5-510	77.47%ID	E:0	RecName: Full=Cytochrome c oxidase subunit 1;			Eukaryota; Metazoa; Ecdysozoa; Arthropoda; Hexapoda; Insecta; Pterygota; Neoptera; Holometabola; Diptera; Brachycera; Muscomorpha; Ephydroidea; Drosophilidae; Drosophila; Sophophora
STRG.18404.1	KO:K02256	COX1_DROSE	COX1_DROSE	Q:2332-815,H:5-510	77.47%ID	E:0	RecName: Full=Cytochrome c oxidase subunit 1;			Eukaryota; Metazoa; Ecdysozoa; Arthropoda; Hexapoda; Insecta; Pterygota; Neoptera; Holometabola; Diptera; Brachycera; Muscomorpha; Ephydroidea; Drosophilidae; Drosophila; Sophophora
STRG.18403.3	KO:K02262	COX3_DROME	COX3_DROME	Q:420-1193,H:1-258	67.829%ID	E:1.52e-90	RecName: Full=Cytochrome c oxidase subunit 3;			Eukaryota; Metazoa; Ecdysozoa; Arthropoda; Hexapoda; Insecta; Pterygota; Neoptera; Holometabola; Diptera; Brachycera; Muscomorpha; Ephydroidea; Drosophilidae; Drosophila; Sophophora
STRG.18404.2	KO:K02262	COX3_DROME	COX3_DROME	Q:1401-628,H:1-258	67.829%ID	E:1.52e-90	RecName: Full=Cytochrome c oxidase subunit 3;			Eukaryota; Metazoa; Ecdysozoa; Arthropoda; Hexapoda; Insecta; Pterygota; Neoptera; Holometabola; Diptera; Brachycera; Muscomorpha; Ephydroidea; Drosophilidae; Drosophila; Sophophora
STRG.18395.2	KO:K03883	NU5M_ANOGA	NU5M_ANOGA	Q:1692-169,H:29-537	56.582%ID	E:2.34e-112	RecName: Full=NADH-ubiquinone oxidoreductase chain 5;			Eukaryota; Metazoa; Ecdysozoa; Arthropoda; Hexapoda; Insecta; Pterygota; Neoptera; Holometabola; Diptera; Nematocera; Culicoidea; Culicidae; Anophelinae; Anopheles

## Sheet: Tca_ETC
Kegg_ID
KO:K03878
KO:K03935
KO:K03942
KO:K03951
KO:K03958
KO:K11351
KO:K00237
KO:K00418
KO:K02264
KO:K02270
KO:K02133
KO:K02138
KO:K02148
KO:K02144
KO:K03662
KO:K03879
KO:K03935
KO:K03943
KO:K03952
KO:K03959
KO:K03968
KO:K00411
KO:K00419
KO:K02265
KO:K02272
KO:K02136
KO:K02129
KO:K02149
KO:K02154
KO:K03662
KO:K03880
KO:K03936
KO:K03945
KO:K03953
KO:K03961
KO:K00234
KO:K00411
KO:K00420
KO:K02266
KO:K02273
KO:K02134
KO:K02130
KO:K02149
KO:K02154
KO:K11726
KO:K03881
KO:K03937
KO:K03945
KO:K03954
KO:K03962
KO:K00234
KO:K00412
KO:K02257
KO:K02268
KO:K02258
KO:K02135
KO:K02140
KO:K02150
KO:K02155
KO:K03882
KO:K03938
KO:K03946
KO:K03955
KO:K03963
KO:K00235
KO:K00413
KO:K02262
KO:K02268
KO:K02259
KO:K02137
KO:K02131
KO:K02151
KO:K03661
KO:K03883
KO:K03939
KO:K03948
KO:K03956
KO:K03964
KO:K00235
KO:K00415
KO:K02256
KO:K02268
KO:K02260
KO:K02126
KO:K02125
KO:K02151
KO:K03661
KO:K03884
KO:K03940
KO:K03949
KO:K11353
KO:K03965
KO:K00236
KO:K00416
KO:K02261
KO:K02270
KO:K08738
KO:K02127
KO:K02145
KO:K02152
KO:K02146
KO:K03934
KO:K03941
KO:K03950
KO:K03957
KO:K03966
KO:K00236
KO:K00417
KO:K02263
KO:K02270
KO:K02132
KO:K02128
KO:K02147
KO:K02152
KO:K02153

## Sheet: Cae_ETC sorted NR
Kegg	transcript_id	sprot_Top_BLASTX_hit	Source	Q	identity	Evalue	Name	Genome	Taxon
KO:K00412	STRG.30241.1	CYB_DROME	CYB_DROME	Q:4614-3583,H:6-377	64.247%ID	E:1.15e-138	RecName: Full=Cytochrome b;		Eukaryota; Metazoa; Ecdysozoa; Arthropoda; Hexapoda; Insecta; Pterygota; Neoptera; Holometabola; Diptera; Brachycera; Muscomorpha; Ephydroidea; Drosophilidae; Drosophila; Sophophora
KO:K00417	STRG.2566.1	PCNA_SARCR	PCNA_SARCR	Q:4366-3521,H:1-260	70.567%ID	E:7.56e-136	RecName: Full=Proliferating cell nuclear antigen;		Eukaryota; Metazoa; Ecdysozoa; Arthropoda; Hexapoda; Insecta; Pterygota; Neoptera; Holometabola; Diptera; Brachycera; Muscomorpha; Oestroidea; Sarcophagidae; Sarcophaga; Liopygia
KO:K00417	STRG.2567.2	PCNA_SARCR	PCNA_SARCR	Q:172-951,H:1-260	76.538%ID	E:4.6e-151	RecName: Full=Proliferating cell nuclear antigen;		Eukaryota; Metazoa; Ecdysozoa; Arthropoda; Hexapoda; Insecta; Pterygota; Neoptera; Holometabola; Diptera; Brachycera; Muscomorpha; Oestroidea; Sarcophagidae; Sarcophaga; Liopygia
KO:K00418	STRG.1353.3	QCR8_RAT	QCR8_RAT	Q:122-367,H:1-82	41.463%ID	E:3.53e-16	RecName: Full=Cytochrome b-c1 complex subunit 8;		Eukaryota; Metazoa; Chordata; Craniata; Vertebrata; Euteleostomi; Mammalia; Eutheria; Euarchontoglires; Glires; Rodentia; Myomorpha; Muroidea; Muridae; Murinae; Rattus
KO:K00419	STRG.14378.2	QCR9_DROME	QCR9_DROME	Q:59-214,H:4-55	59.615%ID	E:5.52e-14	RecName: Full=Cytochrome b-c1 complex subunit 9;		Eukaryota; Metazoa; Ecdysozoa; Arthropoda; Hexapoda; Insecta; Pterygota; Neoptera; Holometabola; Diptera; Brachycera; Muscomorpha; Ephydroidea; Drosophilidae; Drosophila; Sophophora
KO:K00420	STRG.461.1	DJC25_DROME	DJC25_DROME	Q:12331-11396,H:21-333	62.975%ID	E:2.05e-116	RecName: Full=DnaJ homolog subfamily C member 25 homolog;		Eukaryota; Metazoa; Ecdysozoa; Arthropoda; Hexapoda; Insecta; Pterygota; Neoptera; Holometabola; Diptera; Brachycera; Muscomorpha; Ephydroidea; Drosophilidae; Drosophila; Sophophora
KO:K00420	STRG.461.2	DJC25_DROME	DJC25_DROME	Q:12239-11304,H:21-333	62.975%ID	E:2.04e-116	RecName: Full=DnaJ homolog subfamily C member 25 homolog;		Eukaryota; Metazoa; Ecdysozoa; Arthropoda; Hexapoda; Insecta; Pterygota; Neoptera; Holometabola; Diptera; Brachycera; Muscomorpha; Ephydroidea; Drosophilidae; Drosophila; Sophophora
KO:K00420	STRG.461.3	DJC25_DROME	DJC25_DROME	Q:12335-11400,H:21-333	62.975%ID	E:2.05e-116	RecName: Full=DnaJ homolog subfamily C member 25 homolog;		Eukaryota; Metazoa; Ecdysozoa; Arthropoda; Hexapoda; Insecta; Pterygota; Neoptera; Holometabola; Diptera; Brachycera; Muscomorpha; Ephydroidea; Drosophilidae; Drosophila; Sophophora
KO:K00420	STRG.461.4	DJC25_DROME	DJC25_DROME	Q:11272-10337,H:21-333	62.975%ID	E:1.87e-116	RecName: Full=DnaJ homolog subfamily C member 25 homolog;		Eukaryota; Metazoa; Ecdysozoa; Arthropoda; Hexapoda; Insecta; Pterygota; Neoptera; Holometabola; Diptera; Brachycera; Muscomorpha; Ephydroidea; Drosophilidae; Drosophila; Sophophora
KO:K00420	STRG.461.5	DJC25_DROME	DJC25_DROME	Q:9804-8869,H:21-333	62.975%ID	E:1.61e-116	RecName: Full=DnaJ homolog subfamily C member 25 homolog;		Eukaryota; Metazoa; Ecdysozoa; Arthropoda; Hexapoda; Insecta; Pterygota; Neoptera; Holometabola; Diptera; Brachycera; Muscomorpha; Ephydroidea; Drosophilidae; Drosophila; Sophophora
KO:K02135	STRG.29748.1	SUN_DROME	SUN_DROME	Q:147-302,H:1-52	59.615%ID	E:1.32e-16	RecName: Full=Protein stunted {ECO:0000305};		Eukaryota; Metazoa; Ecdysozoa; Arthropoda; Hexapoda; Insecta; Pterygota; Neoptera; Holometabola; Diptera; Brachycera; Muscomorpha; Ephydroidea; Drosophilidae; Drosophila; Sophophora
KO:K02135	STRG.29748.2	SUN_DROME	SUN_DROME	Q:147-317,H:1-57	56.14%ID	E:2.28e-17	RecName: Full=Protein stunted {ECO:0000305};		Eukaryota; Metazoa; Ecdysozoa; Arthropoda; Hexapoda; Insecta; Pterygota; Neoptera; Holometabola; Diptera; Brachycera; Muscomorpha; Ephydroidea; Drosophilidae; Drosophila; Sophophora
KO:K02140	STRG.13683.2	NSA2_HUMAN	NSA2_HUMAN	Q:591-1367,H:1-260	76.154%ID	E:6.55e-127	RecName: Full=Ribosome biogenesis protein NSA2 homolog;		Eukaryota; Metazoa; Chordata; Craniata; Vertebrata; Euteleostomi; Mammalia; Eutheria; Euarchontoglires; Primates; Haplorrhini; Catarrhini; Hominidae; Homo
KO:K02144	STRG.4170.1	VATH_DROME	VATH_DROME	Q:3-350,H:337-453	88.034%ID	E:8.74e-69	RecName: Full=V-type proton ATPase subunit H;		Eukaryota; Metazoa; Ecdysozoa; Arthropoda; Hexapoda; Insecta; Pterygota; Neoptera; Holometabola; Diptera; Brachycera; Muscomorpha; Ephydroidea; Drosophilidae; Drosophila; Sophophora
KO:K02144	STRG.4177.1	VATH_DROME	VATH_DROME	Q:746-1252,H:7-171	59.763%ID	E:7.19e-60	RecName: Full=V-type proton ATPase subunit H;		Eukaryota; Metazoa; Ecdysozoa; Arthropoda; Hexapoda; Insecta; Pterygota; Neoptera; Holometabola; Diptera; Brachycera; Muscomorpha; Ephydroidea; Drosophilidae; Drosophila; Sophophora
KO:K02144	STRG.4177.2	VATH_DROME	VATH_DROME	Q:1998-2519,H:7-176	59.195%ID	E:5.63e-61	RecName: Full=V-type proton ATPase subunit H;		Eukaryota; Metazoa; Ecdysozoa; Arthropoda; Hexapoda; Insecta; Pterygota; Neoptera; Holometabola; Diptera; Brachycera; Muscomorpha; Ephydroidea; Drosophilidae; Drosophila; Sophophora
KO:K02144	STRG.4177.3	VATH_DROME	VATH_DROME	Q:1998-2504,H:7-171	59.763%ID	E:2.2e-59	RecName: Full=V-type proton ATPase subunit H;		Eukaryota; Metazoa; Ecdysozoa; Arthropoda; Hexapoda; Insecta; Pterygota; Neoptera; Holometabola; Diptera; Brachycera; Muscomorpha; Ephydroidea; Drosophilidae; Drosophila; Sophophora
KO:K02145	STRG.2209.1	VATA_AEDAL	VATA_AEDAL	Q:214-2055,H:1-614	90.879%ID	E:0	RecName: Full=V-type proton ATPase catalytic subunit A;		Eukaryota; Metazoa; Ecdysozoa; Arthropoda; Hexapoda; Insecta; Pterygota; Neoptera; Holometabola; Diptera; Nematocera; Culicoidea; Culicidae; Culicinae; Aedini; Aedes; Stegomyia
KO:K02149	STRG.11250.1	VATD1_DROME	VATD1_DROME	Q:135-881,H:1-246	84.337%ID	E:4.19e-138	RecName: Full=V-type proton ATPase subunit D 1;		Eukaryota; Metazoa; Ecdysozoa; Arthropoda; Hexapoda; Insecta; Pterygota; Neoptera; Holometabola; Diptera; Brachycera; Muscomorpha; Ephydroidea; Drosophilidae; Drosophila; Sophophora
KO:K02150	STRG.8889.2	VATE_DROME	VATE_DROME	Q:168-845,H:1-226	70.796%ID	E:1.57e-78	RecName: Full=V-type proton ATPase subunit E;		Eukaryota; Metazoa; Ecdysozoa; Arthropoda; Hexapoda; Insecta; Pterygota; Neoptera; Holometabola; Diptera; Brachycera; Muscomorpha; Ephydroidea; Drosophilidae; Drosophila; Sophophora
KO:K02151	STRG.7459.2	VATF1_DROME	VATF1_DROME	Q:127-492,H:1-122	90.164%ID	E:1.87e-66	RecName: Full=V-type proton ATPase subunit F 1;		Eukaryota; Metazoa; Ecdysozoa; Arthropoda; Hexapoda; Insecta; Pterygota; Neoptera; Holometabola; Diptera; Brachycera; Muscomorpha; Ephydroidea; Drosophilidae; Drosophila; Sophophora
KO:K02152	STRG.2363.2	VATG_DROME	VATG_DROME	Q:198-1,H:29-94	53.03%ID	E:8.13e-07	RecName: Full=V-type proton ATPase subunit G;		Eukaryota; Metazoa; Ecdysozoa; Arthropoda; Hexapoda; Insecta; Pterygota; Neoptera; Holometabola; Diptera; Brachycera; Muscomorpha; Ephydroidea; Drosophilidae; Drosophila; Sophophora
KO:K02152	STRG.2368.1	VATG_DROME	VATG_DROME	Q:1138-1479,H:1-114	61.404%ID	E:3.12e-18	RecName: Full=V-type proton ATPase subunit G;		Eukaryota; Metazoa; Ecdysozoa; Arthropoda; Hexapoda; Insecta; Pterygota; Neoptera; Holometabola; Diptera; Brachycera; Muscomorpha; Ephydroidea; Drosophilidae; Drosophila; Sophophora
KO:K02152	STRG.2368.2	VATG_DROME	VATG_DROME	Q:105-446,H:1-114	61.404%ID	E:9.76e-20	RecName: Full=V-type proton ATPase subunit G;		Eukaryota; Metazoa; Ecdysozoa; Arthropoda; Hexapoda; Insecta; Pterygota; Neoptera; Holometabola; Diptera; Brachycera; Muscomorpha; Ephydroidea; Drosophilidae; Drosophila; Sophophora
KO:K02153	STRG.16425.1	VA0E_CAEEL	VA0E_CAEEL	Q:158-388,H:4-80	46.753%ID	E:2.83e-22	RecName: Full=V-type proton ATPase subunit e;		Eukaryota; Metazoa; Ecdysozoa; Nematoda; Chromadorea; Rhabditida; Rhabditina; Rhabditomorpha; Rhabditoidea; Rhabditidae; Peloderinae; Caenorhabditis
KO:K02154	STRG.11651.1	VPP4_MOUSE	VPP4_MOUSE	Q:7-960,H:529-828	48.428%ID	E:1.49e-70	RecName: Full=V-type proton ATPase 116 kDa subunit a isoform 4;		Eukaryota; Metazoa; Chordata; Craniata; Vertebrata; Euteleostomi; Mammalia; Eutheria; Euarchontoglires; Glires; Rodentia; Myomorpha; Muroidea; Muridae; Murinae; Mus; Mus
KO:K02154	STRG.11653.1	VPP1_XENLA	VPP1_XENLA	Q:1166-1549,H:1-128	65.625%ID	E:1.81e-43	RecName: Full=V-type proton ATPase 116 kDa subunit a1;		Eukaryota; Metazoa; Chordata; Craniata; Vertebrata; Euteleostomi; Amphibia; Batrachia; Anura; Pipoidea; Pipidae; Xenopodinae; Xenopus; Xenopus
KO:K02154	STRG.11653.2	VPP1_CHICK	VPP1_CHICK	Q:202-585,H:1-128	64.062%ID	E:2.24e-49	RecName: Full=V-type proton ATPase 116 kDa subunit a1;		Eukaryota; Metazoa; Chordata; Craniata; Vertebrata; Euteleostomi; Archelosauria; Archosauria; Dinosauria; Saurischia; Theropoda; Coelurosauria; Aves; Neognathae; Galloanserae; Galliformes; Phasianidae; Phasianinae; Gallus
KO:K02154	STRG.11653.3	VPP1_CHICK	VPP1_CHICK	Q:212-595,H:1-128	64.062%ID	E:2.49e-49	RecName: Full=V-type proton ATPase 116 kDa subunit a1;		Eukaryota; Metazoa; Chordata; Craniata; Vertebrata; Euteleostomi; Archelosauria; Archosauria; Dinosauria; Saurischia; Theropoda; Coelurosauria; Aves; Neognathae; Galloanserae; Galliformes; Phasianidae; Phasianinae; Gallus
KO:K02154	STRG.11653.4	VPP1_CHICK	VPP1_CHICK	Q:205-588,H:1-128	64.062%ID	E:2.32e-49	RecName: Full=V-type proton ATPase 116 kDa subunit a1;		Eukaryota; Metazoa; Chordata; Craniata; Vertebrata; Euteleostomi; Archelosauria; Archosauria; Dinosauria; Saurischia; Theropoda; Coelurosauria; Aves; Neognathae; Galloanserae; Galliformes; Phasianidae; Phasianinae; Gallus
KO:K02154	STRG.16599.3	VPP1_MOUSE	VPP1_MOUSE	Q:139-2706,H:1-835	60.69%ID	E:0	RecName: Full=V-type proton ATPase 116 kDa subunit a1;		Eukaryota; Metazoa; Chordata; Craniata; Vertebrata; Euteleostomi; Mammalia; Eutheria; Euarchontoglires; Glires; Rodentia; Myomorpha; Muroidea; Muridae; Murinae; Mus; Mus
KO:K02154	STRG.16599.4	VPP1_XENLA	VPP1_XENLA	Q:139-2652,H:1-827	62.766%ID	E:0	RecName: Full=V-type proton ATPase 116 kDa subunit a1;		Eukaryota; Metazoa; Chordata; Craniata; Vertebrata; Euteleostomi; Amphibia; Batrachia; Anura; Pipoidea; Pipidae; Xenopodinae; Xenopus; Xenopus
KO:K02154	STRG.16599.5	VPP1_MOUSE	VPP1_MOUSE	Q:139-2664,H:1-835	61.682%ID	E:0	RecName: Full=V-type proton ATPase 116 kDa subunit a1;		Eukaryota; Metazoa; Chordata; Craniata; Vertebrata; Euteleostomi; Mammalia; Eutheria; Euarchontoglires; Glires; Rodentia; Myomorpha; Muroidea; Muridae; Murinae; Mus; Mus
KO:K02154	STRG.16599.6	VPP1_MOUSE	VPP1_MOUSE	Q:139-2670,H:1-832	62.763%ID	E:0	RecName: Full=V-type proton ATPase 116 kDa subunit a1;		Eukaryota; Metazoa; Chordata; Craniata; Vertebrata; Euteleostomi; Mammalia; Eutheria; Euarchontoglires; Glires; Rodentia; Myomorpha; Muroidea; Muridae; Murinae; Mus; Mus
KO:K02154	STRG.16599.7	VPP1_MOUSE	VPP1_MOUSE	Q:139-2667,H:1-835	61.467%ID	E:0	RecName: Full=V-type proton ATPase 116 kDa subunit a1;		Eukaryota; Metazoa; Chordata; Craniata; Vertebrata; Euteleostomi; Mammalia; Eutheria; Euarchontoglires; Glires; Rodentia; Myomorpha; Muroidea; Muridae; Murinae; Mus; Mus
KO:K02154	STRG.28296.1	VPP1_XENLA	VPP1_XENLA	Q:1-429,H:249-391	58.741%ID	E:5.59e-53	RecName: Full=V-type proton ATPase 116 kDa subunit a1;		Eukaryota; Metazoa; Chordata; Craniata; Vertebrata; Euteleostomi; Amphibia; Batrachia; Anura; Pipoidea; Pipidae; Xenopodinae; Xenopus; Xenopus
KO:K02155	STRG.10681.1	VATL_AEDAE	VATL_AEDAE	Q:81-551,H:1-157	87.898%ID	E:1.27e-84	RecName: Full=V-type proton ATPase 16 kDa proteolipid subunit;		Eukaryota; Metazoa; Ecdysozoa; Arthropoda; Hexapoda; Insecta; Pterygota; Neoptera; Holometabola; Diptera; Nematocera; Culicoidea; Culicidae; Culicinae; Aedini; Aedes; Stegomyia
KO:K02256	STRG.18403.2	COX1_DROSE	COX1_DROSE	Q:121-1638,H:5-510	77.47%ID	E:0	RecName: Full=Cytochrome c oxidase subunit 1;		Eukaryota; Metazoa; Ecdysozoa; Arthropoda; Hexapoda; Insecta; Pterygota; Neoptera; Holometabola; Diptera; Brachycera; Muscomorpha; Ephydroidea; Drosophilidae; Drosophila; Sophophora
KO:K02256	STRG.18404.1	COX1_DROSE	COX1_DROSE	Q:2332-815,H:5-510	77.47%ID	E:0	RecName: Full=Cytochrome c oxidase subunit 1;		Eukaryota; Metazoa; Ecdysozoa; Arthropoda; Hexapoda; Insecta; Pterygota; Neoptera; Holometabola; Diptera; Brachycera; Muscomorpha; Ephydroidea; Drosophilidae; Drosophila; Sophophora
KO:K02256	STRG.30238.1	COX1_DROSE	COX1_DROSE	Q:3413-4930,H:5-510	77.47%ID	E:0	RecName: Full=Cytochrome c oxidase subunit 1;		Eukaryota; Metazoa; Ecdysozoa; Arthropoda; Hexapoda; Insecta; Pterygota; Neoptera; Holometabola; Diptera; Brachycera; Muscomorpha; Ephydroidea; Drosophilidae; Drosophila; Sophophora
KO:K02258	STRG.8902.1	NUBP1_AEDAE	NUBP1_AEDAE	Q:3866-4765,H:12-313	74.172%ID	E:1.67e-138	RecName: Full=Cytosolic Fe-S cluster assembly factor NUBP1 homolog {ECO:0000255|HAMAP-Rule:MF_03038};		Eukaryota; Metazoa; Ecdysozoa; Arthropoda; Hexapoda; Insecta; Pterygota; Neoptera; Holometabola; Diptera; Nematocera; Culicoidea; Culicidae; Culicinae; Aedini; Aedes; Stegomyia
KO:K02259	STRG.16772.1	COX15_HUMAN	COX15_HUMAN	Q:932-1684,H:33-277	51.575%ID	E:6.45e-71	RecName: Full=Cytochrome c oxidase assembly protein COX15 homolog;		Eukaryota; Metazoa; Chordata; Craniata; Vertebrata; Euteleostomi; Mammalia; Eutheria; Euarchontoglires; Primates; Haplorrhini; Catarrhini; Hominidae; Homo
KO:K02259	STRG.26854.1	COX15_MOUSE	COX15_MOUSE	Q:1-252,H:330-413	57.143%ID	E:1.33e-21	RecName: Full=Cytochrome c oxidase assembly protein COX15 homolog;		Eukaryota; Metazoa; Chordata; Craniata; Vertebrata; Euteleostomi; Mammalia; Eutheria; Euarchontoglires; Glires; Rodentia; Myomorpha; Muroidea; Muridae; Murinae; Mus; Mus
KO:K02260	STRG.12659.1	COX17_CANLF	COX17_CANLF	Q:160-339,H:4-63	71.667%ID	E:1.62e-19	RecName: Full=Cytochrome c oxidase copper chaperone;		Eukaryota; Metazoa; Chordata; Craniata; Vertebrata; Euteleostomi; Mammalia; Eutheria; Laurasiatheria; Carnivora; Caniformia; Canidae; Canis
KO:K02262	STRG.18403.3	COX3_DROME	COX3_DROME	Q:420-1193,H:1-258	67.829%ID	E:1.52e-90	RecName: Full=Cytochrome c oxidase subunit 3;		Eukaryota; Metazoa; Ecdysozoa; Arthropoda; Hexapoda; Insecta; Pterygota; Neoptera; Holometabola; Diptera; Brachycera; Muscomorpha; Ephydroidea; Drosophilidae; Drosophila; Sophophora
KO:K02262	STRG.18404.2	COX3_DROME	COX3_DROME	Q:1401-628,H:1-258	67.829%ID	E:1.52e-90	RecName: Full=Cytochrome c oxidase subunit 3;		Eukaryota; Metazoa; Ecdysozoa; Arthropoda; Hexapoda; Insecta; Pterygota; Neoptera; Holometabola; Diptera; Brachycera; Muscomorpha; Ephydroidea; Drosophilidae; Drosophila; Sophophora
KO:K02262	STRG.30238.2	COX3_DROME	COX3_DROME	Q:813-1586,H:1-258	67.829%ID	E:4.2e-89	RecName: Full=Cytochrome c oxidase subunit 3;		Eukaryota; Metazoa; Ecdysozoa; Arthropoda; Hexapoda; Insecta; Pterygota; Neoptera; Holometabola; Diptera; Brachycera; Muscomorpha; Ephydroidea; Drosophilidae; Drosophila; Sophophora
KO:K02262	STRG.30241.5	COX3_DROME	COX3_DROME	Q:1426-653,H:1-258	67.829%ID	E:4.2e-89	RecName: Full=Cytochrome c oxidase subunit 3;		Eukaryota; Metazoa; Ecdysozoa; Arthropoda; Hexapoda; Insecta; Pterygota; Neoptera; Holometabola; Diptera; Brachycera; Muscomorpha; Ephydroidea; Drosophilidae; Drosophila; Sophophora
KO:K02263	STRG.2450.1	PURA_AEDAE	PURA_AEDAE	Q:1690-3024,H:15-457	68.764%ID	E:0	RecName: Full=Adenylosuccinate synthetase {ECO:0000255|HAMAP-Rule:MF_03125};		Eukaryota; Metazoa; Ecdysozoa; Arthropoda; Hexapoda; Insecta; Pterygota; Neoptera; Holometabola; Diptera; Nematocera; Culicoidea; Culicidae; Culicinae; Aedini; Aedes; Stegomyia
KO:K03661	STRG.3529.1	LIN7C_RAT	LIN7C_RAT	Q:2261-1845,H:16-154	82.734%ID	E:8.79e-66	RecName: Full=Protein lin-7 homolog C;		Eukaryota; Metazoa; Chordata; Craniata; Vertebrata; Euteleostomi; Mammalia; Eutheria; Euarchontoglires; Glires; Rodentia; Myomorpha; Muroidea; Muridae; Murinae; Rattus`LIN7C_RAT
KO:K03661	STRG.3529.2	LIN7C_RAT	LIN7C_RAT	Q:2329-1913,H:16-154	82.734%ID	E:9.11e-66	RecName: Full=Protein lin-7 homolog C;		Eukaryota; Metazoa; Chordata; Craniata; Vertebrata; Euteleostomi; Mammalia; Eutheria; Euarchontoglires; Glires; Rodentia; Myomorpha; Muroidea; Muridae; Murinae; Rattus`LIN7C_RAT
KO:K03661	STRG.3531.5	VATO_HUMAN	VATO_HUMAN	Q:300-37,H:32-119	70.455%ID	E:1.44e-34	RecName: Full=V-type proton ATPase 21 kDa proteolipid subunit;		Eukaryota; Metazoa; Chordata; Craniata; Vertebrata; Euteleostomi; Mammalia; Eutheria; Euarchontoglires; Primates; Haplorrhini; Catarrhini; Hominidae; Homo
KO:K03661	STRG.5122.1	VATO_MOUSE	VATO_MOUSE	Q:211-744,H:26-200	62.36%ID	E:4.36e-45	RecName: Full=V-type proton ATPase 21 kDa proteolipid subunit;		Eukaryota; Metazoa; Chordata; Craniata; Vertebrata; Euteleostomi; Mammalia; Eutheria; Euarchontoglires; Glires; Rodentia; Myomorpha; Muroidea; Muridae; Murinae; Mus; Mus
KO:K03662	STRG.4687.1	VAS1_DROME	VAS1_DROME	Q:185-1402,H:5-374	31.566%ID	E:1.47e-28	RecName: Full=V-type proton ATPase subunit S1 {ECO:0000305};		Eukaryota; Metazoa; Ecdysozoa; Arthropoda; Hexapoda; Insecta; Pterygota; Neoptera; Holometabola; Diptera; Brachycera; Muscomorpha; Ephydroidea; Drosophilidae; Drosophila; Sophophora
KO:K03662	STRG.7830.1	VAS1_DROME	VAS1_DROME	Q:1283-1915,H:180-377	29.091%ID	E:2.33e-10	RecName: Full=V-type proton ATPase subunit S1 {ECO:0000305};		Eukaryota; Metazoa; Ecdysozoa; Arthropoda; Hexapoda; Insecta; Pterygota; Neoptera; Holometabola; Diptera; Brachycera; Muscomorpha; Ephydroidea; Drosophilidae; Drosophila; Sophophora
KO:K03662	STRG.7831.1	ACY1_MOUSE	ACY1_MOUSE	Q:4317-5507,H:12-405	51.134%ID	E:4.8e-127	RecName: Full=Aminoacylase-1;		Eukaryota; Metazoa; Chordata; Craniata; Vertebrata; Euteleostomi; Mammalia; Eutheria; Euarchontoglires; Glires; Rodentia; Myomorpha; Muroidea; Muridae; Murinae; Mus; Mus`ACY1_MOUSE
KO:K03662	STRG.7831.4	ACY1_PIG	ACY1_PIG	Q:2704-3873,H:12-400	49.487%ID	E:2.23e-121	RecName: Full=Aminoacylase-1;		Eukaryota; Metazoa; Chordata; Craniata; Vertebrata; Euteleostomi; Mammalia; Eutheria; Laurasiatheria; Artiodactyla; Suina; Suidae; Sus
KO:K03662	STRG.7831.5	ACY1_MOUSE	ACY1_MOUSE	Q:2778-3968,H:12-405	51.134%ID	E:4.02e-127	RecName: Full=Aminoacylase-1;		Eukaryota; Metazoa; Chordata; Craniata; Vertebrata; Euteleostomi; Mammalia; Eutheria; Euarchontoglires; Glires; Rodentia; Myomorpha; Muroidea; Muridae; Murinae; Mus; Mus`ACY1_MOUSE
KO:K03879	STRG.18403.1	NU2M_DROME	NU2M_DROME	Q:988-1857,H:7-296	47.423%ID	E:1.12e-44	RecName: Full=NADH-ubiquinone oxidoreductase chain 2;		Eukaryota; Metazoa; Ecdysozoa; Arthropoda; Hexapoda; Insecta; Pterygota; Neoptera; Holometabola; Diptera; Brachycera; Muscomorpha; Ephydroidea; Drosophilidae; Drosophila; Sophophora
KO:K03879	STRG.18404.3	NU2M_DROME	NU2M_DROME	Q:904-35,H:7-296	47.423%ID	E:1.12e-44	RecName: Full=NADH-ubiquinone oxidoreductase chain 2;		Eukaryota; Metazoa; Ecdysozoa; Arthropoda; Hexapoda; Insecta; Pterygota; Neoptera; Holometabola; Diptera; Brachycera; Muscomorpha; Ephydroidea; Drosophilidae; Drosophila; Sophophora
KO:K03883	STRG.18395.2	NU5M_ANOGA	NU5M_ANOGA	Q:1692-169,H:29-537	56.582%ID	E:2.34e-112	RecName: Full=NADH-ubiquinone oxidoreductase chain 5;		Eukaryota; Metazoa; Ecdysozoa; Arthropoda; Hexapoda; Insecta; Pterygota; Neoptera; Holometabola; Diptera; Nematocera; Culicoidea; Culicidae; Anophelinae; Anopheles
KO:K03883	STRG.30239.1	NU5M_ANOGA	NU5M_ANOGA	Q:1693-197,H:38-537	57.2%ID	E:2.2e-112	RecName: Full=NADH-ubiquinone oxidoreductase chain 5;		Eukaryota; Metazoa; Ecdysozoa; Arthropoda; Hexapoda; Insecta; Pterygota; Neoptera; Holometabola; Diptera; Nematocera; Culicoidea; Culicidae; Anophelinae; Anopheles
KO:K03936	STRG.3243.1	U183_DROME	U183_DROME	Q:141-1337,H:1-420	60.238%ID	E:1.56e-176	RecName: Full=UPF0183 protein CG7083;		Eukaryota; Metazoa; Ecdysozoa; Arthropoda; Hexapoda; Insecta; Pterygota; Neoptera; Holometabola; Diptera; Brachycera; Muscomorpha; Ephydroidea; Drosophilidae; Drosophila; Sophophora
KO:K03939	STRG.507.7	DX39B_DROME	DX39B_DROME	Q:4177-3923,H:338-422	91.765%ID	E:1.28e-42	RecName: Full=ATP-dependent RNA helicase WM6;		Eukaryota; Metazoa; Ecdysozoa; Arthropoda; Hexapoda; Insecta; Pterygota; Neoptera; Holometabola; Diptera; Brachycera; Muscomorpha; Ephydroidea; Drosophilidae; Drosophila; Sophophora
KO:K03940	STRG.12393.2	REPS1_MOUSE	REPS1_MOUSE	Q:2700-3203,H:279-466	39.175%ID	E:5.06e-27	RecName: Full=RalBP1-associated Eps domain-containing protein 1;		Eukaryota; Metazoa; Chordata; Craniata; Vertebrata; Euteleostomi; Mammalia; Eutheria; Euarchontoglires; Glires; Rodentia; Myomorpha; Muroidea; Muridae; Murinae; Mus; Mus`REPS1_MOUSE
KO:K03949	STRG.8628.2	NDUA5_MACFA	NDUA5_MACFA	Q:4417-4073,H:1-115	53.913%ID	E:1.19e-34	RecName: Full=NADH dehydrogenase [ubiquinone] 1 alpha subcomplex subunit 5;		Eukaryota; Metazoa; Chordata; Craniata; Vertebrata; Euteleostomi; Mammalia; Eutheria; Euarchontoglires; Primates; Haplorrhini; Catarrhini; Cercopithecidae; Cercopithecinae; Macaca
KO:K03949	STRG.8628.2	NDUA5_MACFA	NDUA5_MACFA	Q:4417-4073,H:1-115	53.913%ID	E:1.19e-34	RecName: Full=NADH dehydrogenase [ubiquinone] 1 alpha subcomplex subunit 5;		Eukaryota; Metazoa; Chordata; Craniata; Vertebrata; Euteleostomi; Mammalia; Eutheria; Euarchontoglires; Primates; Haplorrhini; Catarrhini; Cercopithecidae; Cercopithecinae; Macaca
KO:K03951	STRG.5708.4	SERA_BACSU	SERA_BACSU	Q:705-424,H:209-299	55.319%ID	E:1.26e-24	RecName: Full=D-3-phosphoglycerate dehydrogenase;		Bacteria; Firmicutes; Bacilli; Bacillales; Bacillaceae; Bacillus
KO:K03951	STRG.5708.5	SERA_BACSU	SERA_BACSU	Q:783-508,H:209-297	56.522%ID	E:3.02e-24	RecName: Full=D-3-phosphoglycerate dehydrogenase;		Bacteria; Firmicutes; Bacilli; Bacillales; Bacillaceae; Bacillus
KO:K03951	STRG.5708.6	SERA_BACSU	SERA_BACSU	Q:817-536,H:209-299	55.319%ID	E:3.31e-24	RecName: Full=D-3-phosphoglycerate dehydrogenase;		Bacteria; Firmicutes; Bacilli; Bacillales; Bacillaceae; Bacillus
KO:K03951	STRG.5709.6	NDUA7_MOUSE	NDUA7_MOUSE	Q:388-173,H:27-105	43.75%ID	E:1.01e-10	RecName: Full=NADH dehydrogenase [ubiquinone] 1 alpha subcomplex subunit 7;		Eukaryota; Metazoa; Chordata; Craniata; Vertebrata; Euteleostomi; Mammalia; Eutheria; Euarchontoglires; Glires; Rodentia; Myomorpha; Muroidea; Muridae; Murinae; Mus; Mus
KO:K03951	STRG.8451.1	NDUA7_MOUSE	NDUA7_MOUSE	Q:370-101,H:7-105	41%ID	E:1.73e-14	RecName: Full=NADH dehydrogenase [ubiquinone] 1 alpha subcomplex subunit 7;		Eukaryota; Metazoa; Chordata; Craniata; Vertebrata; Euteleostomi; Mammalia; Eutheria; Euarchontoglires; Glires; Rodentia; Myomorpha; Muroidea; Muridae; Murinae; Mus; Mus
KO:K03959	STRG.2525.1	NDUB3_PANTR	NDUB3_PANTR	Q:219-434,H:15-83	47.222%ID	E:3.51e-15	RecName: Full=NADH dehydrogenase [ubiquinone] 1 beta subcomplex subunit 3;		Eukaryota; Metazoa; Chordata; Craniata; Vertebrata; Euteleostomi; Mammalia; Eutheria; Euarchontoglires; Primates; Haplorrhini; Catarrhini; Hominidae; Pan
KO:K03963	STRG.7852.1	NDUB7_BOVIN	NDUB7_BOVIN	Q:167-442,H:15-105	50%ID	E:1.18e-23	RecName: Full=NADH dehydrogenase [ubiquinone] 1 beta subcomplex subunit 7;		Eukaryota; Metazoa; Chordata; Craniata; Vertebrata; Euteleostomi; Mammalia; Eutheria; Laurasiatheria; Artiodactyla; Ruminantia; Pecora; Bovidae; Bovinae; Bos
KO:K03965	STRG.9127.1	NDUB9_MOUSE	NDUB9_MOUSE	Q:241-621,H:8-136	44.186%ID	E:2.3e-29	RecName: Full=NADH dehydrogenase [ubiquinone] 1 beta subcomplex subunit 9;		Eukaryota; Metazoa; Chordata; Craniata; Vertebrata; Euteleostomi; Mammalia; Eutheria; Euarchontoglires; Glires; Rodentia; Myomorpha; Muroidea; Muridae; Murinae; Mus; Mus
KO:K03966	STRG.12848.5	NDUBA_BOMMO	NDUBA_BOMMO	Q:166-618,H:8-159	63.158%ID	E:7.71e-67	RecName: Full=NADH dehydrogenase [ubiquinone] 1 beta subcomplex subunit 10;		Eukaryota; Metazoa; Ecdysozoa; Arthropoda; Hexapoda; Insecta; Pterygota; Neoptera; Holometabola; Lepidoptera; Glossata; Ditrysia; Bombycoidea; Bombycidae; Bombycinae; Bombyx
KO:K03968	STRG.1551.1	NDUC2_MACFA	NDUC2_MACFA	Q:184-438,H:34-119	31.395%ID	E:1.11e-07	RecName: Full=NADH dehydrogenase [ubiquinone] 1 subunit C2;		Eukaryota; Metazoa; Chordata; Craniata; Vertebrata; Euteleostomi; Mammalia; Eutheria; Euarchontoglires; Primates; Haplorrhini; Catarrhini; Cercopithecidae; Cercopithecinae; Macaca
KO:K08738	STRG.4103.1	CYC2_DROME	CYC2_DROME	Q:161-484,H:1-108	95.37%ID	E:7.46e-71	RecName: Full=Cytochrome c-2;		Eukaryota; Metazoa; Ecdysozoa; Arthropoda; Hexapoda; Insecta; Pterygota; Neoptera; Holometabola; Diptera; Brachycera; Muscomorpha; Ephydroidea; Drosophilidae; Drosophila; Sophophora
KO:K11351	STRG.15237.1	FRS2_MOUSE	FRS2_MOUSE	Q:202-609,H:2-126	41.912%ID	E:3.76e-25	RecName: Full=Fibroblast growth factor receptor substrate 2;		Eukaryota; Metazoa; Chordata; Craniata; Vertebrata; Euteleostomi; Mammalia; Eutheria; Euarchontoglires; Glires; Rodentia; Myomorpha; Muroidea; Muridae; Murinae; Mus; Mus
KO:K11351	STRG.15237.2	FRS2_HUMAN	FRS2_HUMAN	Q:252-578,H:1-108	45.872%ID	E:6.21e-24	RecName: Full=Fibroblast growth factor receptor substrate 2;		Eukaryota; Metazoa; Chordata; Craniata; Vertebrata; Euteleostomi; Mammalia; Eutheria; Euarchontoglires; Primates; Haplorrhini; Catarrhini; Hominidae; Homo
KO:K11353	STRG.16622.1	SMG5_HUMAN	SMG5_HUMAN	Q:1608-2726,H:20-395	33.071%ID	E:1.16e-51	RecName: Full=Protein SMG5;		Eukaryota; Metazoa; Chordata; Craniata; Vertebrata; Euteleostomi; Mammalia; Eutheria; Euarchontoglires; Primates; Haplorrhini; Catarrhini; Hominidae; Homo`SMG5_HUMAN
KO:K11353	STRG.16622.2	SMG5_HUMAN	SMG5_HUMAN	Q:1667-2785,H:20-395	33.071%ID	E:1.19e-51	RecName: Full=Protein SMG5;		Eukaryota; Metazoa; Chordata; Craniata; Vertebrata; Euteleostomi; Mammalia; Eutheria; Euarchontoglires; Primates; Haplorrhini; Catarrhini; Hominidae; Homo`SMG5_HUMAN
KO:K11353	STRG.16622.3	SMG5_HUMAN	SMG5_HUMAN	Q:1667-2776,H:20-395	33.071%ID	E:3.84e-50	RecName: Full=Protein SMG5;		Eukaryota; Metazoa; Chordata; Craniata; Vertebrata; Euteleostomi; Mammalia; Eutheria; Euarchontoglires; Primates; Haplorrhini; Catarrhini; Hominidae; Homo`SMG5_HUMAN
KO:K11353	STRG.16623.1	NDUAD_BOVIN	NDUAD_BOVIN	Q:193-543,H:2-114	36.752%ID	E:3.49e-18	RecName: Full=NADH dehydrogenase [ubiquinone] 1 alpha subcomplex subunit 13;		Eukaryota; Metazoa; Chordata; Craniata; Vertebrata; Euteleostomi; Mammalia; Eutheria; Laurasiatheria; Artiodactyla; Ruminantia; Pecora; Bovidae; Bovinae; Bos
KO:K11726	STRG.13317.1	IPYR_DROME	IPYR_DROME	Q:938-81,H:52-335	46.181%ID	E:4.27e-85	RecName: Full=Inorganic pyrophosphatase;		Eukaryota; Metazoa; Ecdysozoa; Arthropoda; Hexapoda; Insecta; Pterygota; Neoptera; Holometabola; Diptera; Brachycera; Muscomorpha; Ephydroidea; Drosophilidae; Drosophila; Sophophora
KO:K11726	STRG.13319.1	IPYR_DROME	IPYR_DROME	Q:118-597,H:52-211	51.235%ID	E:4.52e-51	RecName: Full=Inorganic pyrophosphatase;		Eukaryota; Metazoa; Ecdysozoa; Arthropoda; Hexapoda; Insecta; Pterygota; Neoptera; Holometabola; Diptera; Brachycera; Muscomorpha; Ephydroidea; Drosophilidae; Drosophila; Sophophora
KO:K11726	STRG.14319.1	IPYR_DROME	IPYR_DROME	Q:1805-948,H:52-338	65.157%ID	E:4.38e-126	RecName: Full=Inorganic pyrophosphatase;		Eukaryota; Metazoa; Ecdysozoa; Arthropoda; Hexapoda; Insecta; Pterygota; Neoptera; Holometabola; Diptera; Brachycera; Muscomorpha; Ephydroidea; Drosophilidae; Drosophila; Sophophora
KO:K11726	STRG.14319.2	IPYR_DROME	IPYR_DROME	Q:1805-948,H:52-338	65.157%ID	E:3.82e-126	RecName: Full=Inorganic pyrophosphatase;		Eukaryota; Metazoa; Ecdysozoa; Arthropoda; Hexapoda; Insecta; Pterygota; Neoptera; Holometabola; Diptera; Brachycera; Muscomorpha; Ephydroidea; Drosophilidae; Drosophila; Sophophora
KO:K11726	STRG.14319.3	IPYR_DROME	IPYR_DROME	Q:1805-948,H:52-338	65.157%ID	E:5.32e-126	RecName: Full=Inorganic pyrophosphatase;		Eukaryota; Metazoa; Ecdysozoa; Arthropoda; Hexapoda; Insecta; Pterygota; Neoptera; Holometabola; Diptera; Brachycera; Muscomorpha; Ephydroidea; Drosophilidae; Drosophila; Sophophora
KO:K11726	STRG.14320.1	IPYR_DROME	IPYR_DROME	Q:202-1059,H:52-338	65.157%ID	E:1.06e-136	RecName: Full=Inorganic pyrophosphatase;		Eukaryota; Metazoa; Ecdysozoa; Arthropoda; Hexapoda; Insecta; Pterygota; Neoptera; Holometabola; Diptera; Brachycera; Muscomorpha; Ephydroidea; Drosophilidae; Drosophila; Sophophora
KO:K00413	STRG.8964.1	CY1_BOVIN	CY1_BOVIN	Q:165-416,H:27-107	45.238%ID	E:5.89e-06	RecName: Full=Cytochrome c1	heme protein mitochondrial;	Eukaryota; Metazoa; Chordata; Craniata; Vertebrata; Euteleostomi; Mammalia; Eutheria; Laurasiatheria; Artiodactyla; Ruminantia; Pecora; Bovidae; Bovinae; Bos
KO:K00413	STRG.17782.2	CY1_BOVIN	CY1_BOVIN	Q:29-406,H:198-323	54.762%ID	E:7.04e-42	RecName: Full=Cytochrome c1	heme protein mitochondrial;	Eukaryota; Metazoa; Chordata; Craniata; Vertebrata; Euteleostomi; Mammalia; Eutheria; Laurasiatheria; Artiodactyla; Ruminantia; Pecora; Bovidae; Bovinae; Bos
KO:K00413	STRG.17783.2	CY1_BOVIN	CY1_BOVIN	Q:29-406,H:198-323	54.762%ID	E:7.04e-42	RecName: Full=Cytochrome c1	heme protein mitochondrial;	Eukaryota; Metazoa; Chordata; Craniata; Vertebrata; Euteleostomi; Mammalia; Eutheria; Laurasiatheria; Artiodactyla; Ruminantia; Pecora; Bovidae; Bovinae; Bos
KO:K02134	STRG.17868.1	ATPD_MOUSE	ATPD_MOUSE	Q:274-669,H:37-168	59.091%ID	E:1.41e-40	RecName: Full=ATP synthase subunit delta	mitochondrial {ECO:0000305};	Eukaryota; Metazoa; Chordata; Craniata; Vertebrata; Euteleostomi; Mammalia; Eutheria; Euarchontoglires; Glires; Rodentia; Myomorpha; Muroidea; Muridae; Murinae; Mus; Mus
KO:K02134	STRG.17876.1	ATPD_MOUSE	ATPD_MOUSE	Q:274-669,H:37-168	59.091%ID	E:1.41e-40	RecName: Full=ATP synthase subunit delta	mitochondrial {ECO:0000305};	Eukaryota; Metazoa; Chordata; Craniata; Vertebrata; Euteleostomi; Mammalia; Eutheria; Euarchontoglires; Glires; Rodentia; Myomorpha; Muroidea; Muridae; Murinae; Mus; Mus
KO:K02130	STRG.16883.4	ATPK_DROME	ATPK_DROME	Q:126-446,H:1-107	73.832%ID	E:7.77e-57	RecName: Full=Putative ATP synthase subunit f	mitochondrial {ECO:0000312|FlyBase:FBgn0035032};	Eukaryota; Metazoa; Ecdysozoa; Arthropoda; Hexapoda; Insecta; Pterygota; Neoptera; Holometabola; Diptera; Brachycera; Muscomorpha; Ephydroidea; Drosophilidae; Drosophila; Sophophora
KO:K00234	STRG.4242.1	SDHA_DROME	SDHA_DROME	Q:184-2166,H:1-661	74.096%ID	E:0	RecName: Full=Succinate dehydrogenase [ubiquinone] flavoprotein subunit	mitochondrial;	Eukaryota; Metazoa; Ecdysozoa; Arthropoda; Hexapoda; Insecta; Pterygota; Neoptera; Holometabola; Diptera; Brachycera; Muscomorpha; Ephydroidea; Drosophilidae; Drosophila; Sophophora
KO:K00235	STRG.15322.1	SDHB_DROME	SDHB_DROME	Q:176-859,H:47-272	75.439%ID	E:1.12e-130	RecName: Full=Succinate dehydrogenase [ubiquinone] iron-sulfur subunit	mitochondrial;	Eukaryota; Metazoa; Ecdysozoa; Arthropoda; Hexapoda; Insecta; Pterygota; Neoptera; Holometabola; Diptera; Brachycera; Muscomorpha; Ephydroidea; Drosophilidae; Drosophila; Sophophora
KO:K00236	STRG.11363.1	C560_BOVIN	C560_BOVIN	Q:765-415,H:23-138	45.299%ID	E:7.03e-25	RecName: Full=Succinate dehydrogenase cytochrome b560 subunit	mitochondrial;	Eukaryota; Metazoa; Chordata; Craniata; Vertebrata; Euteleostomi; Mammalia; Eutheria; Laurasiatheria; Artiodactyla; Ruminantia; Pecora; Bovidae; Bovinae; Bos
KO:K00236	STRG.11364.1	C560_BOVIN	C560_BOVIN	Q:177-641,H:3-152	41.29%ID	E:2.35e-29	RecName: Full=Succinate dehydrogenase cytochrome b560 subunit	mitochondrial;	Eukaryota; Metazoa; Chordata; Craniata; Vertebrata; Euteleostomi; Mammalia; Eutheria; Laurasiatheria; Artiodactyla; Ruminantia; Pecora; Bovidae; Bovinae; Bos
KO:K00237	STRG.17648.3	DHSD_DROME	DHSD_DROME	Q:160-651,H:1-175	37.714%ID	E:5.33e-33	RecName: Full=Succinate dehydrogenase [ubiquinone] cytochrome b small subunit	mitochondrial;	Eukaryota; Metazoa; Ecdysozoa; Arthropoda; Hexapoda; Insecta; Pterygota; Neoptera; Holometabola; Diptera; Brachycera; Muscomorpha; Ephydroidea; Drosophilidae; Drosophila; Sophophora
KO:K00237	STRG.17649.2	DHSD_DROME	DHSD_DROME	Q:656-189,H:31-175	36.076%ID	E:1.09e-23	RecName: Full=Succinate dehydrogenase [ubiquinone] cytochrome b small subunit	mitochondrial;	Eukaryota; Metazoa; Ecdysozoa; Arthropoda; Hexapoda; Insecta; Pterygota; Neoptera; Holometabola; Diptera; Brachycera; Muscomorpha; Ephydroidea; Drosophilidae; Drosophila; Sophophora
KO:K00415	STRG.3761.1	QCR2_MOUSE	QCR2_MOUSE	Q:214-1443,H:37-453	37.709%ID	E:7.94e-77	RecName: Full=Cytochrome b-c1 complex subunit 2	mitochondrial;	Eukaryota; Metazoa; Chordata; Craniata; Vertebrata; Euteleostomi; Mammalia; Eutheria; Euarchontoglires; Glires; Rodentia; Myomorpha; Muroidea; Muridae; Murinae; Mus; Mus
KO:K00416	STRG.21063.1	QCR6_MOUSE	QCR6_MOUSE	Q:173-370,H:24-89	48.485%ID	E:2.55e-07	RecName: Full=Cytochrome b-c1 complex subunit 6	mitochondrial;	Eukaryota; Metazoa; Chordata; Craniata; Vertebrata; Euteleostomi; Mammalia; Eutheria; Euarchontoglires; Glires; Rodentia; Myomorpha; Muroidea; Muridae; Murinae; Mus; Mus
KO:K02127	STRG.3145.1	AT5F1_DROME	AT5F1_DROME	Q:150-875,H:1-232	51.653%ID	E:2.63e-84	RecName: Full=ATP synthase subunit b	mitochondrial;	Eukaryota; Metazoa; Ecdysozoa; Arthropoda; Hexapoda; Insecta; Pterygota; Neoptera; Holometabola; Diptera; Brachycera; Muscomorpha; Ephydroidea; Drosophilidae; Drosophila; Sophophora
KO:K02131	STRG.2714.2	ATP5J_DROME	ATP5J_DROME	Q:395-234,H:1-52	59.259%ID	E:3.88e-15	RecName: Full=ATP synthase-coupling factor 6	mitochondrial;	Eukaryota; Metazoa; Ecdysozoa; Arthropoda; Hexapoda; Insecta; Pterygota; Neoptera; Holometabola; Diptera; Brachycera; Muscomorpha; Ephydroidea; Drosophilidae; Drosophila; Sophophora`ATP5J_DROME
KO:K02131	STRG.2715.1	ATP5J_DROME	ATP5J_DROME	Q:157-471,H:1-102	56.19%ID	E:3.1e-25	RecName: Full=ATP synthase-coupling factor 6	mitochondrial;	Eukaryota; Metazoa; Ecdysozoa; Arthropoda; Hexapoda; Insecta; Pterygota; Neoptera; Holometabola; Diptera; Brachycera; Muscomorpha; Ephydroidea; Drosophilidae; Drosophila; Sophophora
KO:K02132	STRG.9993.1	ATPA_DROME	ATPA_DROME	Q:126-1778,H:1-552	85.326%ID	E:0	RecName: Full=ATP synthase subunit alpha	mitochondrial;	Eukaryota; Metazoa; Ecdysozoa; Arthropoda; Hexapoda; Insecta; Pterygota; Neoptera; Holometabola; Diptera; Brachycera; Muscomorpha; Ephydroidea; Drosophilidae; Drosophila; Sophophora
KO:K02133	STRG.14106.1	ATPB_DROME	ATPB_DROME	Q:472-1839,H:49-504	93.202%ID	E:0	RecName: Full=ATP synthase subunit beta	mitochondrial;	Eukaryota; Metazoa; Ecdysozoa; Arthropoda; Hexapoda; Insecta; Pterygota; Neoptera; Holometabola; Diptera; Brachycera; Muscomorpha; Ephydroidea; Drosophilidae; Drosophila; Sophophora
KO:K02136	STRG.2521.5	ATPG_DROME	ATPG_DROME	Q:702-1580,H:2-296	72.881%ID	E:8.59e-144	RecName: Full=ATP synthase subunit gamma	mitochondrial;	Eukaryota; Metazoa; Ecdysozoa; Arthropoda; Hexapoda; Insecta; Pterygota; Neoptera; Holometabola; Diptera; Brachycera; Muscomorpha; Ephydroidea; Drosophilidae; Drosophila; Sophophora
KO:K02136	STRG.2521.5	ATPG_DROME	ATPG_DROME	Q:702-1580,H:2-296	72.881%ID	E:8.59e-144	RecName: Full=ATP synthase subunit gamma	mitochondrial;	Eukaryota; Metazoa; Ecdysozoa; Arthropoda; Hexapoda; Insecta; Pterygota; Neoptera; Holometabola; Diptera; Brachycera; Muscomorpha; Ephydroidea; Drosophilidae; Drosophila; Sophophora
KO:K02136	STRG.2521.6	ATPG_DROME	ATPG_DROME	Q:758-1636,H:2-296	72.881%ID	E:2e-143	RecName: Full=ATP synthase subunit gamma	mitochondrial;	Eukaryota; Metazoa; Ecdysozoa; Arthropoda; Hexapoda; Insecta; Pterygota; Neoptera; Holometabola; Diptera; Brachycera; Muscomorpha; Ephydroidea; Drosophilidae; Drosophila; Sophophora
KO:K02136	STRG.2521.6	ATPG_DROME	ATPG_DROME	Q:758-1636,H:2-296	72.881%ID	E:2e-143	RecName: Full=ATP synthase subunit gamma	mitochondrial;	Eukaryota; Metazoa; Ecdysozoa; Arthropoda; Hexapoda; Insecta; Pterygota; Neoptera; Holometabola; Diptera; Brachycera; Muscomorpha; Ephydroidea; Drosophilidae; Drosophila; Sophophora
KO:K02136	STRG.2522.1	ATPG_DROME	ATPG_DROME	Q:433-125,H:2-105	65.714%ID	E:2.72e-32	RecName: Full=ATP synthase subunit gamma	mitochondrial;	Eukaryota; Metazoa; Ecdysozoa; Arthropoda; Hexapoda; Insecta; Pterygota; Neoptera; Holometabola; Diptera; Brachycera; Muscomorpha; Ephydroidea; Drosophilidae; Drosophila; Sophophora
KO:K02137	STRG.12027.1	ATPO_DROME	ATPO_DROME	Q:157-780,H:1-208	60.287%ID	E:4.13e-85	RecName: Full=ATP synthase subunit O	mitochondrial;	Eukaryota; Metazoa; Ecdysozoa; Arthropoda; Hexapoda; Insecta; Pterygota; Neoptera; Holometabola; Diptera; Brachycera; Muscomorpha; Ephydroidea; Drosophilidae; Drosophila; Sophophora
KO:K02137	STRG.12028.3	ATPO_DROME	ATPO_DROME	Q:273-52,H:135-208	63.514%ID	E:4.45e-29	RecName: Full=ATP synthase subunit O	mitochondrial;	Eukaryota; Metazoa; Ecdysozoa; Arthropoda; Hexapoda; Insecta; Pterygota; Neoptera; Holometabola; Diptera; Brachycera; Muscomorpha; Ephydroidea; Drosophilidae; Drosophila; Sophophora
KO:K02138	STRG.16309.1	ATP5H_DROME	ATP5H_DROME	Q:62-565,H:1-168	64.286%ID	E:2.65e-74	RecName: Full=ATP synthase subunit d	mitochondrial;	Eukaryota; Metazoa; Ecdysozoa; Arthropoda; Hexapoda; Insecta; Pterygota; Neoptera; Holometabola; Diptera; Brachycera; Muscomorpha; Ephydroidea; Drosophilidae; Drosophila; Sophophora
KO:K02257	STRG.15042.1	COX10_HUMAN	COX10_HUMAN	Q:474-1196,H:159-398	60.166%ID	E:5.01e-81	RecName: Full=Protoheme IX farnesyltransferase	mitochondrial;	Eukaryota; Metazoa; Chordata; Craniata; Vertebrata; Euteleostomi; Mammalia; Eutheria; Euarchontoglires; Primates; Haplorrhini; Catarrhini; Hominidae; Homo
KO:K02258	STRG.8902.2	COX11_HUMAN	COX11_HUMAN	Q:257-820,H:86-273	68.085%ID	E:9.62e-92	RecName: Full=Cytochrome c oxidase assembly protein COX11	mitochondrial;	Eukaryota; Metazoa; Chordata; Craniata; Vertebrata; Euteleostomi; Mammalia; Eutheria; Euarchontoglires; Primates; Haplorrhini; Catarrhini; Hominidae; Homo
KO:K02264	STRG.14309.1	COX5A_DROME	COX5A_DROME	Q:1947-2396,H:1-148	54.305%ID	E:2.29e-47	RecName: Full=Cytochrome c oxidase subunit 5A	mitochondrial;	Eukaryota; Metazoa; Ecdysozoa; Arthropoda; Hexapoda; Insecta; Pterygota; Neoptera; Holometabola; Diptera; Brachycera; Muscomorpha; Ephydroidea; Drosophilidae; Drosophila; Sophophora
KO:K02264	STRG.14310.1	COX5A_DROME	COX5A_DROME	Q:3598-3248,H:31-148	61.864%ID	E:1.07e-43	RecName: Full=Cytochrome c oxidase subunit 5A	mitochondrial;	Eukaryota; Metazoa; Ecdysozoa; Arthropoda; Hexapoda; Insecta; Pterygota; Neoptera; Holometabola; Diptera; Brachycera; Muscomorpha; Ephydroidea; Drosophilidae; Drosophila; Sophophora
KO:K02264	STRG.14310.1	COX5A_DROME	COX5A_DROME	Q:3598-3248,H:31-148	61.864%ID	E:1.07e-43	RecName: Full=Cytochrome c oxidase subunit 5A	mitochondrial;	Eukaryota; Metazoa; Ecdysozoa; Arthropoda; Hexapoda; Insecta; Pterygota; Neoptera; Holometabola; Diptera; Brachycera; Muscomorpha; Ephydroidea; Drosophilidae; Drosophila; Sophophora
KO:K02264	STRG.14310.2	COX5A_DROME	COX5A_DROME	Q:509-159,H:31-148	61.864%ID	E:1.72e-44	RecName: Full=Cytochrome c oxidase subunit 5A	mitochondrial;	Eukaryota; Metazoa; Ecdysozoa; Arthropoda; Hexapoda; Insecta; Pterygota; Neoptera; Holometabola; Diptera; Brachycera; Muscomorpha; Ephydroidea; Drosophilidae; Drosophila; Sophophora
KO:K02265	STRG.2504.1	COX5B_HUMAN	COX5B_HUMAN	Q:228-443,H:42-112	48.611%ID	E:4.81e-15	RecName: Full=Cytochrome c oxidase subunit 5B	mitochondrial;	Eukaryota; Metazoa; Chordata; Craniata; Vertebrata; Euteleostomi; Mammalia; Eutheria; Euarchontoglires; Primates; Haplorrhini; Catarrhini; Hominidae; Homo
KO:K02266	STRG.17992.2	CX6A1_HUMAN	CX6A1_HUMAN	Q:441-106,H:1-108	51.327%ID	E:2.05e-29	RecName: Full=Cytochrome c oxidase subunit 6A1	mitochondrial;	Eukaryota; Metazoa; Chordata; Craniata; Vertebrata; Euteleostomi; Mammalia; Eutheria; Euarchontoglires; Primates; Haplorrhini; Catarrhini; Hominidae; Homo
KO:K02266	STRG.17993.1	CX6A1_HUMAN	CX6A1_HUMAN	Q:269-604,H:1-108	51.327%ID	E:2.48e-31	RecName: Full=Cytochrome c oxidase subunit 6A1	mitochondrial;	Eukaryota; Metazoa; Chordata; Craniata; Vertebrata; Euteleostomi; Mammalia; Eutheria; Euarchontoglires; Primates; Haplorrhini; Catarrhini; Hominidae; Homo
KO:K02266	STRG.17993.2	CX6A1_HUMAN	CX6A1_HUMAN	Q:183-332,H:59-108	68%ID	E:3.74e-19	RecName: Full=Cytochrome c oxidase subunit 6A1	mitochondrial;	Eukaryota; Metazoa; Chordata; Craniata; Vertebrata; Euteleostomi; Mammalia; Eutheria; Euarchontoglires; Primates; Haplorrhini; Catarrhini; Hominidae; Homo
KO:K02266	STRG.17993.3	CX6A1_HUMAN	CX6A1_HUMAN	Q:119-454,H:1-108	51.327%ID	E:5.43e-32	RecName: Full=Cytochrome c oxidase subunit 6A1	mitochondrial;	Eukaryota; Metazoa; Chordata; Craniata; Vertebrata; Euteleostomi; Mammalia; Eutheria; Euarchontoglires; Primates; Haplorrhini; Catarrhini; Hominidae; Homo
KO:K02266	STRG.17993.4	CX6A1_RABIT	CX6A1_RABIT	Q:102-413,H:7-109	50.476%ID	E:4.43e-31	RecName: Full=Cytochrome c oxidase subunit 6A1	mitochondrial;	Eukaryota; Metazoa; Chordata; Craniata; Vertebrata; Euteleostomi; Mammalia; Eutheria; Euarchontoglires; Glires; Lagomorpha; Leporidae; Oryctolagus
KO:K03934	STRG.12464.1	NDUS1_RAT	NDUS1_RAT	Q:133-1851,H:1-568	68.111%ID	E:0	RecName: Full=NADH-ubiquinone oxidoreductase 75 kDa subunit	mitochondrial;	Eukaryota; Metazoa; Chordata; Craniata; Vertebrata; Euteleostomi; Mammalia; Eutheria; Euarchontoglires; Glires; Rodentia; Myomorpha; Muroidea; Muridae; Murinae; Rattus
KO:K03934	STRG.17777.1	NDUS1_DROME	NDUS1_DROME	Q:33-140,H:686-721	72.222%ID	E:2.1e-09	RecName: Full=NADH-ubiquinone oxidoreductase 75 kDa subunit	mitochondrial;	Eukaryota; Metazoa; Ecdysozoa; Arthropoda; Hexapoda; Insecta; Pterygota; Neoptera; Holometabola; Diptera; Brachycera; Muscomorpha; Ephydroidea; Drosophilidae; Drosophila; Sophophora
KO:K03934	STRG.17778.1	NDUS1_DROME	NDUS1_DROME	Q:670-563,H:686-721	72.222%ID	E:2.1e-09	RecName: Full=NADH-ubiquinone oxidoreductase 75 kDa subunit	mitochondrial;	Eukaryota; Metazoa; Ecdysozoa; Arthropoda; Hexapoda; Insecta; Pterygota; Neoptera; Holometabola; Diptera; Brachycera; Muscomorpha; Ephydroidea; Drosophilidae; Drosophila; Sophophora
KO:K03935	STRG.10477.1	NDUS2_RAT	NDUS2_RAT	Q:434-162,H:373-463	85.714%ID	E:1.99e-53	RecName: Full=NADH dehydrogenase [ubiquinone] iron-sulfur protein 2	mitochondrial;	Eukaryota; Metazoa; Chordata; Craniata; Vertebrata; Euteleostomi; Mammalia; Eutheria; Euarchontoglires; Glires; Rodentia; Myomorpha; Muroidea; Muridae; Murinae; Rattus
KO:K03935	STRG.10478.1	NDUS2_MOUSE	NDUS2_MOUSE	Q:4132-5466,H:18-463	76.457%ID	E:0	RecName: Full=NADH dehydrogenase [ubiquinone] iron-sulfur protein 2	mitochondrial;	Eukaryota; Metazoa; Chordata; Craniata; Vertebrata; Euteleostomi; Mammalia; Eutheria; Euarchontoglires; Glires; Rodentia; Myomorpha; Muroidea; Muridae; Murinae; Mus; Mus
KO:K03935	STRG.10478.4	NDUS2_MOUSE	NDUS2_MOUSE	Q:898-2232,H:18-463	76.457%ID	E:0	RecName: Full=NADH dehydrogenase [ubiquinone] iron-sulfur protein 2	mitochondrial;	Eukaryota; Metazoa; Chordata; Craniata; Vertebrata; Euteleostomi; Mammalia; Eutheria; Euarchontoglires; Glires; Rodentia; Myomorpha; Muroidea; Muridae; Murinae; Mus; Mus
KO:K03936	STRG.3243.2	NDUS3_PANTR	NDUS3_PANTR	Q:232-5,H:39-114	55.263%ID	E:3e-23	RecName: Full=NADH dehydrogenase [ubiquinone] iron-sulfur protein 3	mitochondrial;	Eukaryota; Metazoa; Chordata; Craniata; Vertebrata; Euteleostomi; Mammalia; Eutheria; Euarchontoglires; Primates; Haplorrhini; Catarrhini; Hominidae; Pan
KO:K03936	STRG.3244.1	NDUS3_HUMAN	NDUS3_HUMAN	Q:193-819,H:39-247	71.77%ID	E:2.22e-105	RecName: Full=NADH dehydrogenase [ubiquinone] iron-sulfur protein 3	mitochondrial;	Eukaryota; Metazoa; Chordata; Craniata; Vertebrata; Euteleostomi; Mammalia; Eutheria; Euarchontoglires; Primates; Haplorrhini; Catarrhini; Hominidae; Homo
KO:K03937	STRG.2476.1	NDUS4_HUMAN	NDUS4_HUMAN	Q:186-668,H:20-175	52.795%ID	E:6.43e-53	RecName: Full=NADH dehydrogenase [ubiquinone] iron-sulfur protein 4	mitochondrial;	Eukaryota; Metazoa; Chordata; Craniata; Vertebrata; Euteleostomi; Mammalia; Eutheria; Euarchontoglires; Primates; Haplorrhini; Catarrhini; Hominidae; Homo
KO:K03939	STRG.509.2	NDUS6_CAEEL	NDUS6_CAEEL	Q:170-3,H:45-101	52.632%ID	E:5.57e-13	RecName: Full=Probable NADH dehydrogenase [ubiquinone] iron-sulfur protein 6	mitochondrial;	Eukaryota; Metazoa; Ecdysozoa; Nematoda; Chromadorea; Rhabditida; Rhabditina; Rhabditomorpha; Rhabditoidea; Rhabditidae; Peloderinae; Caenorhabditis
KO:K03939	STRG.509.3	NDUS6_CAEEL	NDUS6_CAEEL	Q:164-3,H:47-101	52.727%ID	E:3.62e-12	RecName: Full=Probable NADH dehydrogenase [ubiquinone] iron-sulfur protein 6	mitochondrial;	Eukaryota; Metazoa; Ecdysozoa; Nematoda; Chromadorea; Rhabditida; Rhabditina; Rhabditomorpha; Rhabditoidea; Rhabditidae; Peloderinae; Caenorhabditis
KO:K03940	STRG.12394.1	NDUS7_MOUSE	NDUS7_MOUSE	Q:131-766,H:13-224	66.509%ID	E:1.17e-86	RecName: Full=NADH dehydrogenase [ubiquinone] iron-sulfur protein 7	mitochondrial;	Eukaryota; Metazoa; Chordata; Craniata; Vertebrata; Euteleostomi; Mammalia; Eutheria; Euarchontoglires; Glires; Rodentia; Myomorpha; Muroidea; Muridae; Murinae; Mus; Mus
KO:K03941	STRG.14219.1	NDUS8_BOVIN	NDUS8_BOVIN	Q:175-699,H:38-212	88.571%ID	E:1.95e-104	RecName: Full=NADH dehydrogenase [ubiquinone] iron-sulfur protein 8	mitochondrial;	Eukaryota; Metazoa; Chordata; Craniata; Vertebrata; Euteleostomi; Mammalia; Eutheria; Laurasiatheria; Artiodactyla; Ruminantia; Pecora; Bovidae; Bovinae; Bos
KO:K03942	STRG.6550.1	NDUV1_MOUSE	NDUV1_MOUSE	Q:277-1542,H:35-456	84.834%ID	E:0	RecName: Full=NADH dehydrogenase [ubiquinone] flavoprotein 1	mitochondrial;	Eukaryota; Metazoa; Chordata; Craniata; Vertebrata; Euteleostomi; Mammalia; Eutheria; Euarchontoglires; Glires; Rodentia; Myomorpha; Muroidea; Muridae; Murinae; Mus; Mus
KO:K03943	STRG.16212.1	NDUV2_CAEEL	NDUV2_CAEEL	Q:2226-1813,H:101-208	50.725%ID	E:6.83e-39	RecName: Full=Probable NADH dehydrogenase [ubiquinone] flavoprotein 2	mitochondrial;	Eukaryota; Metazoa; Ecdysozoa; Nematoda; Chromadorea; Rhabditida; Rhabditina; Rhabditomorpha; Rhabditoidea; Rhabditidae; Peloderinae; Caenorhabditis`NDUV2_CAEEL
KO:K03943	STRG.16212.2	NDUV2_CAEEL	NDUV2_CAEEL	Q:1878-1465,H:101-208	50.725%ID	E:5.7e-39	RecName: Full=Probable NADH dehydrogenase [ubiquinone] flavoprotein 2	mitochondrial;	Eukaryota; Metazoa; Ecdysozoa; Nematoda; Chromadorea; Rhabditida; Rhabditina; Rhabditomorpha; Rhabditoidea; Rhabditidae; Peloderinae; Caenorhabditis`NDUV2_CAEEL
KO:K03953	STRG.1689.1	NDUA9_BOVIN	NDUA9_BOVIN	Q:127-1218,H:1-346	44.536%ID	E:6.58e-89	RecName: Full=NADH dehydrogenase [ubiquinone] 1 alpha subcomplex subunit 9	mitochondrial;	Eukaryota; Metazoa; Chordata; Craniata; Vertebrata; Euteleostomi; Mammalia; Eutheria; Laurasiatheria; Artiodactyla; Ruminantia; Pecora; Bovidae; Bovinae; Bos
KO:K03954	STRG.1366.4	NDUAA_DROME	NDUAA_DROME	Q:436-227,H:211-280	52.857%ID	E:2.01e-26	RecName: Full=NADH dehydrogenase [ubiquinone] 1 alpha subcomplex subunit 10	mitochondrial;	Eukaryota; Metazoa; Ecdysozoa; Arthropoda; Hexapoda; Insecta; Pterygota; Neoptera; Holometabola; Diptera; Brachycera; Muscomorpha; Ephydroidea; Drosophilidae; Drosophila; Sophophora`NDUAA_DROME
KO:K03954	STRG.1367.2	NDUAA_DROME	NDUAA_DROME	Q:195-1280,H:39-401	53.699%ID	E:1.14e-136	RecName: Full=NADH dehydrogenase [ubiquinone] 1 alpha subcomplex subunit 10	mitochondrial;	Eukaryota; Metazoa; Ecdysozoa; Arthropoda; Hexapoda; Insecta; Pterygota; Neoptera; Holometabola; Diptera; Brachycera; Muscomorpha; Ephydroidea; Drosophilidae; Drosophila; Sophophora
KO:K03955	STRG.12956.1	ACPM_DROME	ACPM_DROME	Q:300-590,H:52-152	65.347%ID	E:3.8e-36	RecName: Full=Acyl carrier protein	mitochondrial;	Eukaryota; Metazoa; Ecdysozoa; Arthropoda; Hexapoda; Insecta; Pterygota; Neoptera; Holometabola; Diptera; Brachycera; Muscomorpha; Ephydroidea; Drosophilidae; Drosophila; Sophophora
KO:K03955	STRG.12956.2	ACPM_DROME	ACPM_DROME	Q:306-599,H:55-152	76.531%ID	E:3.6e-49	RecName: Full=Acyl carrier protein	mitochondrial;	Eukaryota; Metazoa; Ecdysozoa; Arthropoda; Hexapoda; Insecta; Pterygota; Neoptera; Holometabola; Diptera; Brachycera; Muscomorpha; Ephydroidea; Drosophilidae; Drosophila; Sophophora
KO:K03961	STRG.10682.1	NDUB5_BOVIN	NDUB5_BOVIN	Q:186-449,H:53-140	39.773%ID	E:5.14e-19	RecName: Full=NADH dehydrogenase [ubiquinone] 1 beta subcomplex subunit 5	mitochondrial;	Eukaryota; Metazoa; Chordata; Craniata; Vertebrata; Euteleostomi; Mammalia; Eutheria; Laurasiatheria; Artiodactyla; Ruminantia; Pecora; Bovidae; Bovinae; Bos
KO:K03964	STRG.44.1	NDUB8_PONAB	NDUB8_PONAB	Q:206-607,H:30-162	41.304%ID	E:4.41e-26	RecName: Full=NADH dehydrogenase [ubiquinone] 1 beta subcomplex subunit 8	mitochondrial;	Eukaryota; Metazoa; Chordata; Craniata; Vertebrata; Euteleostomi; Mammalia; Eutheria; Euarchontoglires; Primates; Haplorrhini; Catarrhini; Hominidae; Pongo
KO:K11351	STRG.15236.1	NDUBB_BOVIN	NDUBB_BOVIN	Q:545-276,H:62-150	37.778%ID	E:3.71e-08	RecName: Full=NADH dehydrogenase [ubiquinone] 1 beta subcomplex subunit 11	mitochondrial;	Eukaryota; Metazoa; Chordata; Craniata; Vertebrata; Euteleostomi; Mammalia; Eutheria; Laurasiatheria; Artiodactyla; Ruminantia; Pecora; Bovidae; Bovinae; Bos
KO:K00413	STRG.17782.1	BAT1_HUMAN	BAT1_HUMAN	Q:2392-3864,H:6-485	42.48%ID	E:1.49e-120	RecName: Full=b(0+)-type amino acid transporter 1;		Eukaryota; Metazoa; Chordata; Craniata; Vertebrata; Euteleostomi; Mammalia; Eutheria; Euarchontoglires; Primates; Haplorrhini; Catarrhini; Hominidae; Homo
KO:K00413	STRG.17783.1	BAT1_HUMAN	BAT1_HUMAN	Q:2392-3864,H:6-485	42.48%ID	E:6.08e-122	RecName: Full=b(0+)-type amino acid transporter 1;		Eukaryota; Metazoa; Chordata; Craniata; Vertebrata; Euteleostomi; Mammalia; Eutheria; Euarchontoglires; Primates; Haplorrhini; Catarrhini; Hominidae; Homo

## Sheet: Strings from ETC
Kegg	transcript_id	Name	Genome	Taxon
KO:K03951	STRG.5708.4	D-3-phosphoglycerate dehydrogenase;		Bacteria; Firmicutes; Bacilli; Bacillales; Bacillaceae; Bacillus
KO:K03951	STRG.5708.5	D-3-phosphoglycerate dehydrogenase;		Bacteria; Firmicutes; Bacilli; Bacillales; Bacillaceae; Bacillus
KO:K03951	STRG.5708.6	D-3-phosphoglycerate dehydrogenase;		Bacteria; Firmicutes; Bacilli; Bacillales; Bacillaceae; Bacillus
KO:K02154	STRG.11653.1	V-type proton ATPase 116 kDa subunit a1;		Eukaryota; Metazoa; Chordata; Craniata; Vertebrata; Euteleostomi; Amphibia; Batrachia; Anura; Pipoidea; Pipidae; Xenopodinae; Xenopus; Xenopus
KO:K02154	STRG.16599.4	V-type proton ATPase 116 kDa subunit a1;		Eukaryota; Metazoa; Chordata; Craniata; Vertebrata; Euteleostomi; Amphibia; Batrachia; Anura; Pipoidea; Pipidae; Xenopodinae; Xenopus; Xenopus
KO:K02154	STRG.28296.1	V-type proton ATPase 116 kDa subunit a1;		Eukaryota; Metazoa; Chordata; Craniata; Vertebrata; Euteleostomi; Amphibia; Batrachia; Anura; Pipoidea; Pipidae; Xenopodinae; Xenopus; Xenopus
KO:K02154	STRG.11653.2	V-type proton ATPase 116 kDa subunit a1;		Eukaryota; Metazoa; Chordata; Craniata; Vertebrata; Euteleostomi; Archelosauria; Archosauria; Dinosauria; Saurischia; Theropoda; Coelurosauria; Aves; Neognathae; Galloanserae; Galliformes; Phasianidae; Phasianinae; Gallus
KO:K02154	STRG.11653.3	V-type proton ATPase 116 kDa subunit a1;		Eukaryota; Metazoa; Chordata; Craniata; Vertebrata; Euteleostomi; Archelosauria; Archosauria; Dinosauria; Saurischia; Theropoda; Coelurosauria; Aves; Neognathae; Galloanserae; Galliformes; Phasianidae; Phasianinae; Gallus
KO:K02154	STRG.11653.4	V-type proton ATPase 116 kDa subunit a1;		Eukaryota; Metazoa; Chordata; Craniata; Vertebrata; Euteleostomi; Archelosauria; Archosauria; Dinosauria; Saurischia; Theropoda; Coelurosauria; Aves; Neognathae; Galloanserae; Galliformes; Phasianidae; Phasianinae; Gallus
KO:K02154	STRG.11651.1	V-type proton ATPase 116 kDa subunit a isoform 4;		Eukaryota; Metazoa; Chordata; Craniata; Vertebrata; Euteleostomi; Mammalia; Eutheria; Euarchontoglires; Glires; Rodentia; Myomorpha; Muroidea; Muridae; Murinae; Mus; Mus
KO:K02154	STRG.16599.3	V-type proton ATPase 116 kDa subunit a1;		Eukaryota; Metazoa; Chordata; Craniata; Vertebrata; Euteleostomi; Mammalia; Eutheria; Euarchontoglires; Glires; Rodentia; Myomorpha; Muroidea; Muridae; Murinae; Mus; Mus
KO:K02154	STRG.16599.5	V-type proton ATPase 116 kDa subunit a1;		Eukaryota; Metazoa; Chordata; Craniata; Vertebrata; Euteleostomi; Mammalia; Eutheria; Euarchontoglires; Glires; Rodentia; Myomorpha; Muroidea; Muridae; Murinae; Mus; Mus
KO:K02154	STRG.16599.6	V-type proton ATPase 116 kDa subunit a1;		Eukaryota; Metazoa; Chordata; Craniata; Vertebrata; Euteleostomi; Mammalia; Eutheria; Euarchontoglires; Glires; Rodentia; Myomorpha; Muroidea; Muridae; Murinae; Mus; Mus
KO:K02154	STRG.16599.7	V-type proton ATPase 116 kDa subunit a1;		Eukaryota; Metazoa; Chordata; Craniata; Vertebrata; Euteleostomi; Mammalia; Eutheria; Euarchontoglires; Glires; Rodentia; Myomorpha; Muroidea; Muridae; Murinae; Mus; Mus
KO:K02259	STRG.26854.1	Cytochrome c oxidase assembly protein COX15 homolog;		Eukaryota; Metazoa; Chordata; Craniata; Vertebrata; Euteleostomi; Mammalia; Eutheria; Euarchontoglires; Glires; Rodentia; Myomorpha; Muroidea; Muridae; Murinae; Mus; Mus
KO:K03661	STRG.5122.1	V-type proton ATPase 21 kDa proteolipid subunit;		Eukaryota; Metazoa; Chordata; Craniata; Vertebrata; Euteleostomi; Mammalia; Eutheria; Euarchontoglires; Glires; Rodentia; Myomorpha; Muroidea; Muridae; Murinae; Mus; Mus
KO:K03951	STRG.5709.6	NADH dehydrogenase [ubiquinone] 1 alpha subcomplex subunit 7;		Eukaryota; Metazoa; Chordata; Craniata; Vertebrata; Euteleostomi; Mammalia; Eutheria; Euarchontoglires; Glires; Rodentia; Myomorpha; Muroidea; Muridae; Murinae; Mus; Mus
KO:K03951	STRG.8451.1	NADH dehydrogenase [ubiquinone] 1 alpha subcomplex subunit 7;		Eukaryota; Metazoa; Chordata; Craniata; Vertebrata; Euteleostomi; Mammalia; Eutheria; Euarchontoglires; Glires; Rodentia; Myomorpha; Muroidea; Muridae; Murinae; Mus; Mus
KO:K03965	STRG.9127.1	NADH dehydrogenase [ubiquinone] 1 beta subcomplex subunit 9;		Eukaryota; Metazoa; Chordata; Craniata; Vertebrata; Euteleostomi; Mammalia; Eutheria; Euarchontoglires; Glires; Rodentia; Myomorpha; Muroidea; Muridae; Murinae; Mus; Mus
KO:K11351	STRG.15237.1	Fibroblast growth factor receptor substrate 2;		Eukaryota; Metazoa; Chordata; Craniata; Vertebrata; Euteleostomi; Mammalia; Eutheria; Euarchontoglires; Glires; Rodentia; Myomorpha; Muroidea; Muridae; Murinae; Mus; Mus
KO:K03662	STRG.7831.1	Aminoacylase-1;		Eukaryota; Metazoa; Chordata; Craniata; Vertebrata; Euteleostomi; Mammalia; Eutheria; Euarchontoglires; Glires; Rodentia; Myomorpha; Muroidea; Muridae; Murinae; Mus; Mus`ACY1_MOUSE
KO:K03662	STRG.7831.5	Aminoacylase-1;		Eukaryota; Metazoa; Chordata; Craniata; Vertebrata; Euteleostomi; Mammalia; Eutheria; Euarchontoglires; Glires; Rodentia; Myomorpha; Muroidea; Muridae; Murinae; Mus; Mus`ACY1_MOUSE
KO:K03940	STRG.12393.2	RalBP1-associated Eps domain-containing protein 1;		Eukaryota; Metazoa; Chordata; Craniata; Vertebrata; Euteleostomi; Mammalia; Eutheria; Euarchontoglires; Glires; Rodentia; Myomorpha; Muroidea; Muridae; Murinae; Mus; Mus`REPS1_MOUSE
KO:K00418	STRG.1353.3	Cytochrome b-c1 complex subunit 8;		Eukaryota; Metazoa; Chordata; Craniata; Vertebrata; Euteleostomi; Mammalia; Eutheria; Euarchontoglires; Glires; Rodentia; Myomorpha; Muroidea; Muridae; Murinae; Rattus
KO:K03661	STRG.3529.1	Protein lin-7 homolog C;		Eukaryota; Metazoa; Chordata; Craniata; Vertebrata; Euteleostomi; Mammalia; Eutheria; Euarchontoglires; Glires; Rodentia; Myomorpha; Muroidea; Muridae; Murinae; Rattus`LIN7C_RAT
KO:K03661	STRG.3529.2	Protein lin-7 homolog C;		Eukaryota; Metazoa; Chordata; Craniata; Vertebrata; Euteleostomi; Mammalia; Eutheria; Euarchontoglires; Glires; Rodentia; Myomorpha; Muroidea; Muridae; Murinae; Rattus`LIN7C_RAT
KO:K03949	STRG.8628.2	NADH dehydrogenase [ubiquinone] 1 alpha subcomplex subunit 5;		Eukaryota; Metazoa; Chordata; Craniata; Vertebrata; Euteleostomi; Mammalia; Eutheria; Euarchontoglires; Primates; Haplorrhini; Catarrhini; Cercopithecidae; Cercopithecinae; Macaca
KO:K03949	STRG.8628.2	NADH dehydrogenase [ubiquinone] 1 alpha subcomplex subunit 5;		Eukaryota; Metazoa; Chordata; Craniata; Vertebrata; Euteleostomi; Mammalia; Eutheria; Euarchontoglires; Primates; Haplorrhini; Catarrhini; Cercopithecidae; Cercopithecinae; Macaca
KO:K03968	STRG.1551.1	NADH dehydrogenase [ubiquinone] 1 subunit C2;		Eukaryota; Metazoa; Chordata; Craniata; Vertebrata; Euteleostomi; Mammalia; Eutheria; Euarchontoglires; Primates; Haplorrhini; Catarrhini; Cercopithecidae; Cercopithecinae; Macaca
KO:K00413	STRG.17782.1	b(0+)-type amino acid transporter 1;		Eukaryota; Metazoa; Chordata; Craniata; Vertebrata; Euteleostomi; Mammalia; Eutheria; Euarchontoglires; Primates; Haplorrhini; Catarrhini; Hominidae; Homo
KO:K00413	STRG.17783.1	b(0+)-type amino acid transporter 1;		Eukaryota; Metazoa; Chordata; Craniata; Vertebrata; Euteleostomi; Mammalia; Eutheria; Euarchontoglires; Primates; Haplorrhini; Catarrhini; Hominidae; Homo
KO:K02140	STRG.13683.2	Ribosome biogenesis protein NSA2 homolog;		Eukaryota; Metazoa; Chordata; Craniata; Vertebrata; Euteleostomi; Mammalia; Eutheria; Euarchontoglires; Primates; Haplorrhini; Catarrhini; Hominidae; Homo
KO:K02259	STRG.16772.1	Cytochrome c oxidase assembly protein COX15 homolog;		Eukaryota; Metazoa; Chordata; Craniata; Vertebrata; Euteleostomi; Mammalia; Eutheria; Euarchontoglires; Primates; Haplorrhini; Catarrhini; Hominidae; Homo
KO:K03661	STRG.3531.5	V-type proton ATPase 21 kDa proteolipid subunit;		Eukaryota; Metazoa; Chordata; Craniata; Vertebrata; Euteleostomi; Mammalia; Eutheria; Euarchontoglires; Primates; Haplorrhini; Catarrhini; Hominidae; Homo
KO:K11351	STRG.15237.2	Fibroblast growth factor receptor substrate 2;		Eukaryota; Metazoa; Chordata; Craniata; Vertebrata; Euteleostomi; Mammalia; Eutheria; Euarchontoglires; Primates; Haplorrhini; Catarrhini; Hominidae; Homo
KO:K11353	STRG.16622.1	Protein SMG5;		Eukaryota; Metazoa; Chordata; Craniata; Vertebrata; Euteleostomi; Mammalia; Eutheria; Euarchontoglires; Primates; Haplorrhini; Catarrhini; Hominidae; Homo`SMG5_HUMAN
KO:K11353	STRG.16622.2	Protein SMG5;		Eukaryota; Metazoa; Chordata; Craniata; Vertebrata; Euteleostomi; Mammalia; Eutheria; Euarchontoglires; Primates; Haplorrhini; Catarrhini; Hominidae; Homo`SMG5_HUMAN
KO:K11353	STRG.16622.3	Protein SMG5;		Eukaryota; Metazoa; Chordata; Craniata; Vertebrata; Euteleostomi; Mammalia; Eutheria; Euarchontoglires; Primates; Haplorrhini; Catarrhini; Hominidae; Homo`SMG5_HUMAN
KO:K03959	STRG.2525.1	NADH dehydrogenase [ubiquinone] 1 beta subcomplex subunit 3;		Eukaryota; Metazoa; Chordata; Craniata; Vertebrata; Euteleostomi; Mammalia; Eutheria; Euarchontoglires; Primates; Haplorrhini; Catarrhini; Hominidae; Pan
KO:K03963	STRG.7852.1	NADH dehydrogenase [ubiquinone] 1 beta subcomplex subunit 7;		Eukaryota; Metazoa; Chordata; Craniata; Vertebrata; Euteleostomi; Mammalia; Eutheria; Laurasiatheria; Artiodactyla; Ruminantia; Pecora; Bovidae; Bovinae; Bos
KO:K11353	STRG.16623.1	NADH dehydrogenase [ubiquinone] 1 alpha subcomplex subunit 13;		Eukaryota; Metazoa; Chordata; Craniata; Vertebrata; Euteleostomi; Mammalia; Eutheria; Laurasiatheria; Artiodactyla; Ruminantia; Pecora; Bovidae; Bovinae; Bos
KO:K03662	STRG.7831.4	Aminoacylase-1;		Eukaryota; Metazoa; Chordata; Craniata; Vertebrata; Euteleostomi; Mammalia; Eutheria; Laurasiatheria; Artiodactyla; Suina; Suidae; Sus
KO:K02260	STRG.12659.1	Cytochrome c oxidase copper chaperone;		Eukaryota; Metazoa; Chordata; Craniata; Vertebrata; Euteleostomi; Mammalia; Eutheria; Laurasiatheria; Carnivora; Caniformia; Canidae; Canis
KO:K00412	STRG.30241.1	Cytochrome b;		Eukaryota; Metazoa; Ecdysozoa; Arthropoda; Hexapoda; Insecta; Pterygota; Neoptera; Holometabola; Diptera; Brachycera; Muscomorpha; Ephydroidea; Drosophilidae; Drosophila; Sophophora
KO:K00419	STRG.14378.2	Cytochrome b-c1 complex subunit 9;		Eukaryota; Metazoa; Ecdysozoa; Arthropoda; Hexapoda; Insecta; Pterygota; Neoptera; Holometabola; Diptera; Brachycera; Muscomorpha; Ephydroidea; Drosophilidae; Drosophila; Sophophora
KO:K00420	STRG.461.1	DnaJ homolog subfamily C member 25 homolog;		Eukaryota; Metazoa; Ecdysozoa; Arthropoda; Hexapoda; Insecta; Pterygota; Neoptera; Holometabola; Diptera; Brachycera; Muscomorpha; Ephydroidea; Drosophilidae; Drosophila; Sophophora
KO:K00420	STRG.461.2	DnaJ homolog subfamily C member 25 homolog;		Eukaryota; Metazoa; Ecdysozoa; Arthropoda; Hexapoda; Insecta; Pterygota; Neoptera; Holometabola; Diptera; Brachycera; Muscomorpha; Ephydroidea; Drosophilidae; Drosophila; Sophophora
KO:K00420	STRG.461.3	DnaJ homolog subfamily C member 25 homolog;		Eukaryota; Metazoa; Ecdysozoa; Arthropoda; Hexapoda; Insecta; Pterygota; Neoptera; Holometabola; Diptera; Brachycera; Muscomorpha; Ephydroidea; Drosophilidae; Drosophila; Sophophora
KO:K00420	STRG.461.4	DnaJ homolog subfamily C member 25 homolog;		Eukaryota; Metazoa; Ecdysozoa; Arthropoda; Hexapoda; Insecta; Pterygota; Neoptera; Holometabola; Diptera; Brachycera; Muscomorpha; Ephydroidea; Drosophilidae; Drosophila; Sophophora
KO:K00420	STRG.461.5	DnaJ homolog subfamily C member 25 homolog;		Eukaryota; Metazoa; Ecdysozoa; Arthropoda; Hexapoda; Insecta; Pterygota; Neoptera; Holometabola; Diptera; Brachycera; Muscomorpha; Ephydroidea; Drosophilidae; Drosophila; Sophophora
KO:K02135	STRG.29748.1	Protein stunted {ECO:0000305};		Eukaryota; Metazoa; Ecdysozoa; Arthropoda; Hexapoda; Insecta; Pterygota; Neoptera; Holometabola; Diptera; Brachycera; Muscomorpha; Ephydroidea; Drosophilidae; Drosophila; Sophophora
KO:K02135	STRG.29748.2	Protein stunted {ECO:0000305};		Eukaryota; Metazoa; Ecdysozoa; Arthropoda; Hexapoda; Insecta; Pterygota; Neoptera; Holometabola; Diptera; Brachycera; Muscomorpha; Ephydroidea; Drosophilidae; Drosophila; Sophophora
KO:K02144	STRG.4170.1	V-type proton ATPase subunit H;		Eukaryota; Metazoa; Ecdysozoa; Arthropoda; Hexapoda; Insecta; Pterygota; Neoptera; Holometabola; Diptera; Brachycera; Muscomorpha; Ephydroidea; Drosophilidae; Drosophila; Sophophora
KO:K02144	STRG.4177.1	V-type proton ATPase subunit H;		Eukaryota; Metazoa; Ecdysozoa; Arthropoda; Hexapoda; Insecta; Pterygota; Neoptera; Holometabola; Diptera; Brachycera; Muscomorpha; Ephydroidea; Drosophilidae; Drosophila; Sophophora
KO:K02144	STRG.4177.2	V-type proton ATPase subunit H;		Eukaryota; Metazoa; Ecdysozoa; Arthropoda; Hexapoda; Insecta; Pterygota; Neoptera; Holometabola; Diptera; Brachycera; Muscomorpha; Ephydroidea; Drosophilidae; Drosophila; Sophophora
KO:K02144	STRG.4177.3	V-type proton ATPase subunit H;		Eukaryota; Metazoa; Ecdysozoa; Arthropoda; Hexapoda; Insecta; Pterygota; Neoptera; Holometabola; Diptera; Brachycera; Muscomorpha; Ephydroidea; Drosophilidae; Drosophila; Sophophora
KO:K02149	STRG.11250.1	V-type proton ATPase subunit D 1;		Eukaryota; Metazoa; Ecdysozoa; Arthropoda; Hexapoda; Insecta; Pterygota; Neoptera; Holometabola; Diptera; Brachycera; Muscomorpha; Ephydroidea; Drosophilidae; Drosophila; Sophophora
KO:K02150	STRG.8889.2	V-type proton ATPase subunit E;		Eukaryota; Metazoa; Ecdysozoa; Arthropoda; Hexapoda; Insecta; Pterygota; Neoptera; Holometabola; Diptera; Brachycera; Muscomorpha; Ephydroidea; Drosophilidae; Drosophila; Sophophora
KO:K02151	STRG.7459.2	V-type proton ATPase subunit F 1;		Eukaryota; Metazoa; Ecdysozoa; Arthropoda; Hexapoda; Insecta; Pterygota; Neoptera; Holometabola; Diptera; Brachycera; Muscomorpha; Ephydroidea; Drosophilidae; Drosophila; Sophophora
KO:K02152	STRG.2363.2	V-type proton ATPase subunit G;		Eukaryota; Metazoa; Ecdysozoa; Arthropoda; Hexapoda; Insecta; Pterygota; Neoptera; Holometabola; Diptera; Brachycera; Muscomorpha; Ephydroidea; Drosophilidae; Drosophila; Sophophora
KO:K02152	STRG.2368.1	V-type proton ATPase subunit G;		Eukaryota; Metazoa; Ecdysozoa; Arthropoda; Hexapoda; Insecta; Pterygota; Neoptera; Holometabola; Diptera; Brachycera; Muscomorpha; Ephydroidea; Drosophilidae; Drosophila; Sophophora
KO:K02152	STRG.2368.2	V-type proton ATPase subunit G;		Eukaryota; Metazoa; Ecdysozoa; Arthropoda; Hexapoda; Insecta; Pterygota; Neoptera; Holometabola; Diptera; Brachycera; Muscomorpha; Ephydroidea; Drosophilidae; Drosophila; Sophophora
KO:K02256	STRG.18403.2	Cytochrome c oxidase subunit 1;		Eukaryota; Metazoa; Ecdysozoa; Arthropoda; Hexapoda; Insecta; Pterygota; Neoptera; Holometabola; Diptera; Brachycera; Muscomorpha; Ephydroidea; Drosophilidae; Drosophila; Sophophora
KO:K02256	STRG.18404.1	Cytochrome c oxidase subunit 1;		Eukaryota; Metazoa; Ecdysozoa; Arthropoda; Hexapoda; Insecta; Pterygota; Neoptera; Holometabola; Diptera; Brachycera; Muscomorpha; Ephydroidea; Drosophilidae; Drosophila; Sophophora
KO:K02256	STRG.30238.1	Cytochrome c oxidase subunit 1;		Eukaryota; Metazoa; Ecdysozoa; Arthropoda; Hexapoda; Insecta; Pterygota; Neoptera; Holometabola; Diptera; Brachycera; Muscomorpha; Ephydroidea; Drosophilidae; Drosophila; Sophophora
KO:K02262	STRG.18403.3	Cytochrome c oxidase subunit 3;		Eukaryota; Metazoa; Ecdysozoa; Arthropoda; Hexapoda; Insecta; Pterygota; Neoptera; Holometabola; Diptera; Brachycera; Muscomorpha; Ephydroidea; Drosophilidae; Drosophila; Sophophora
KO:K02262	STRG.18404.2	Cytochrome c oxidase subunit 3;		Eukaryota; Metazoa; Ecdysozoa; Arthropoda; Hexapoda; Insecta; Pterygota; Neoptera; Holometabola; Diptera; Brachycera; Muscomorpha; Ephydroidea; Drosophilidae; Drosophila; Sophophora
KO:K02262	STRG.30238.2	Cytochrome c oxidase subunit 3;		Eukaryota; Metazoa; Ecdysozoa; Arthropoda; Hexapoda; Insecta; Pterygota; Neoptera; Holometabola; Diptera; Brachycera; Muscomorpha; Ephydroidea; Drosophilidae; Drosophila; Sophophora
KO:K02262	STRG.30241.5	Cytochrome c oxidase subunit 3;		Eukaryota; Metazoa; Ecdysozoa; Arthropoda; Hexapoda; Insecta; Pterygota; Neoptera; Holometabola; Diptera; Brachycera; Muscomorpha; Ephydroidea; Drosophilidae; Drosophila; Sophophora
KO:K03662	STRG.4687.1	V-type proton ATPase subunit S1 {ECO:0000305};		Eukaryota; Metazoa; Ecdysozoa; Arthropoda; Hexapoda; Insecta; Pterygota; Neoptera; Holometabola; Diptera; Brachycera; Muscomorpha; Ephydroidea; Drosophilidae; Drosophila; Sophophora
KO:K03662	STRG.7830.1	V-type proton ATPase subunit S1 {ECO:0000305};		Eukaryota; Metazoa; Ecdysozoa; Arthropoda; Hexapoda; Insecta; Pterygota; Neoptera; Holometabola; Diptera; Brachycera; Muscomorpha; Ephydroidea; Drosophilidae; Drosophila; Sophophora
KO:K03879	STRG.18403.1	NADH-ubiquinone oxidoreductase chain 2;		Eukaryota; Metazoa; Ecdysozoa; Arthropoda; Hexapoda; Insecta; Pterygota; Neoptera; Holometabola; Diptera; Brachycera; Muscomorpha; Ephydroidea; Drosophilidae; Drosophila; Sophophora
KO:K03879	STRG.18404.3	NADH-ubiquinone oxidoreductase chain 2;		Eukaryota; Metazoa; Ecdysozoa; Arthropoda; Hexapoda; Insecta; Pterygota; Neoptera; Holometabola; Diptera; Brachycera; Muscomorpha; Ephydroidea; Drosophilidae; Drosophila; Sophophora
KO:K03936	STRG.3243.1	UPF0183 protein CG7083;		Eukaryota; Metazoa; Ecdysozoa; Arthropoda; Hexapoda; Insecta; Pterygota; Neoptera; Holometabola; Diptera; Brachycera; Muscomorpha; Ephydroidea; Drosophilidae; Drosophila; Sophophora
KO:K03939	STRG.507.7	ATP-dependent RNA helicase WM6;		Eukaryota; Metazoa; Ecdysozoa; Arthropoda; Hexapoda; Insecta; Pterygota; Neoptera; Holometabola; Diptera; Brachycera; Muscomorpha; Ephydroidea; Drosophilidae; Drosophila; Sophophora
KO:K08738	STRG.4103.1	Cytochrome c-2;		Eukaryota; Metazoa; Ecdysozoa; Arthropoda; Hexapoda; Insecta; Pterygota; Neoptera; Holometabola; Diptera; Brachycera; Muscomorpha; Ephydroidea; Drosophilidae; Drosophila; Sophophora
KO:K11726	STRG.13317.1	Inorganic pyrophosphatase;		Eukaryota; Metazoa; Ecdysozoa; Arthropoda; Hexapoda; Insecta; Pterygota; Neoptera; Holometabola; Diptera; Brachycera; Muscomorpha; Ephydroidea; Drosophilidae; Drosophila; Sophophora
KO:K11726	STRG.13319.1	Inorganic pyrophosphatase;		Eukaryota; Metazoa; Ecdysozoa; Arthropoda; Hexapoda; Insecta; Pterygota; Neoptera; Holometabola; Diptera; Brachycera; Muscomorpha; Ephydroidea; Drosophilidae; Drosophila; Sophophora
KO:K11726	STRG.14319.1	Inorganic pyrophosphatase;		Eukaryota; Metazoa; Ecdysozoa; Arthropoda; Hexapoda; Insecta; Pterygota; Neoptera; Holometabola; Diptera; Brachycera; Muscomorpha; Ephydroidea; Drosophilidae; Drosophila; Sophophora
KO:K11726	STRG.14319.2	Inorganic pyrophosphatase;		Eukaryota; Metazoa; Ecdysozoa; Arthropoda; Hexapoda; Insecta; Pterygota; Neoptera; Holometabola; Diptera; Brachycera; Muscomorpha; Ephydroidea; Drosophilidae; Drosophila; Sophophora
KO:K11726	STRG.14319.3	Inorganic pyrophosphatase;		Eukaryota; Metazoa; Ecdysozoa; Arthropoda; Hexapoda; Insecta; Pterygota; Neoptera; Holometabola; Diptera; Brachycera; Muscomorpha; Ephydroidea; Drosophilidae; Drosophila; Sophophora
KO:K11726	STRG.14320.1	Inorganic pyrophosphatase;		Eukaryota; Metazoa; Ecdysozoa; Arthropoda; Hexapoda; Insecta; Pterygota; Neoptera; Holometabola; Diptera; Brachycera; Muscomorpha; Ephydroidea; Drosophilidae; Drosophila; Sophophora
KO:K00417	STRG.2566.1	Proliferating cell nuclear antigen;		Eukaryota; Metazoa; Ecdysozoa; Arthropoda; Hexapoda; Insecta; Pterygota; Neoptera; Holometabola; Diptera; Brachycera; Muscomorpha; Oestroidea; Sarcophagidae; Sarcophaga; Liopygia
KO:K00417	STRG.2567.2	Proliferating cell nuclear antigen;		Eukaryota; Metazoa; Ecdysozoa; Arthropoda; Hexapoda; Insecta; Pterygota; Neoptera; Holometabola; Diptera; Brachycera; Muscomorpha; Oestroidea; Sarcophagidae; Sarcophaga; Liopygia
KO:K03883	STRG.18395.2	NADH-ubiquinone oxidoreductase chain 5;		Eukaryota; Metazoa; Ecdysozoa; Arthropoda; Hexapoda; Insecta; Pterygota; Neoptera; Holometabola; Diptera; Nematocera; Culicoidea; Culicidae; Anophelinae; Anopheles
KO:K03883	STRG.30239.1	NADH-ubiquinone oxidoreductase chain 5;		Eukaryota; Metazoa; Ecdysozoa; Arthropoda; Hexapoda; Insecta; Pterygota; Neoptera; Holometabola; Diptera; Nematocera; Culicoidea; Culicidae; Anophelinae; Anopheles
KO:K02145	STRG.2209.1	V-type proton ATPase catalytic subunit A;		Eukaryota; Metazoa; Ecdysozoa; Arthropoda; Hexapoda; Insecta; Pterygota; Neoptera; Holometabola; Diptera; Nematocera; Culicoidea; Culicidae; Culicinae; Aedini; Aedes; Stegomyia
KO:K02155	STRG.10681.1	V-type proton ATPase 16 kDa proteolipid subunit;		Eukaryota; Metazoa; Ecdysozoa; Arthropoda; Hexapoda; Insecta; Pterygota; Neoptera; Holometabola; Diptera; Nematocera; Culicoidea; Culicidae; Culicinae; Aedini; Aedes; Stegomyia
KO:K02258	STRG.8902.1	Cytosolic Fe-S cluster assembly factor NUBP1 homolog {ECO:0000255|HAMAP-Rule:MF_03038};		Eukaryota; Metazoa; Ecdysozoa; Arthropoda; Hexapoda; Insecta; Pterygota; Neoptera; Holometabola; Diptera; Nematocera; Culicoidea; Culicidae; Culicinae; Aedini; Aedes; Stegomyia
KO:K02263	STRG.2450.1	Adenylosuccinate synthetase {ECO:0000255|HAMAP-Rule:MF_03125};		Eukaryota; Metazoa; Ecdysozoa; Arthropoda; Hexapoda; Insecta; Pterygota; Neoptera; Holometabola; Diptera; Nematocera; Culicoidea; Culicidae; Culicinae; Aedini; Aedes; Stegomyia
KO:K03966	STRG.12848.5	NADH dehydrogenase [ubiquinone] 1 beta subcomplex subunit 10;		Eukaryota; Metazoa; Ecdysozoa; Arthropoda; Hexapoda; Insecta; Pterygota; Neoptera; Holometabola; Lepidoptera; Glossata; Ditrysia; Bombycoidea; Bombycidae; Bombycinae; Bombyx
KO:K02153	STRG.16425.1	V-type proton ATPase subunit e;		Eukaryota; Metazoa; Ecdysozoa; Nematoda; Chromadorea; Rhabditida; Rhabditina; Rhabditomorpha; Rhabditoidea; Rhabditidae; Peloderinae; Caenorhabditis
KO:K02266	STRG.17993.4	Cytochrome c oxidase subunit 6A1	mitochondrial	Eukaryota; Metazoa; Chordata; Craniata; Vertebrata; Euteleostomi; Mammalia; Eutheria; Euarchontoglires; Glires; Lagomorpha; Leporidae; Oryctolagus
KO:K00415	STRG.3761.1	Cytochrome b-c1 complex subunit 2	mitochondrial	Eukaryota; Metazoa; Chordata; Craniata; Vertebrata; Euteleostomi; Mammalia; Eutheria; Euarchontoglires; Glires; Rodentia; Myomorpha; Muroidea; Muridae; Murinae; Mus; Mus
KO:K00416	STRG.21063.1	Cytochrome b-c1 complex subunit 6	mitochondrial	Eukaryota; Metazoa; Chordata; Craniata; Vertebrata; Euteleostomi; Mammalia; Eutheria; Euarchontoglires; Glires; Rodentia; Myomorpha; Muroidea; Muridae; Murinae; Mus; Mus
KO:K02134	STRG.17868.1	ATP synthase subunit delta	mitochondrial	Eukaryota; Metazoa; Chordata; Craniata; Vertebrata; Euteleostomi; Mammalia; Eutheria; Euarchontoglires; Glires; Rodentia; Myomorpha; Muroidea; Muridae; Murinae; Mus; Mus
KO:K02134	STRG.17876.1	ATP synthase subunit delta	mitochondrial	Eukaryota; Metazoa; Chordata; Craniata; Vertebrata; Euteleostomi; Mammalia; Eutheria; Euarchontoglires; Glires; Rodentia; Myomorpha; Muroidea; Muridae; Murinae; Mus; Mus
KO:K03935	STRG.10478.1	NADH dehydrogenase [ubiquinone] iron-sulfur protein 2	mitochondrial	Eukaryota; Metazoa; Chordata; Craniata; Vertebrata; Euteleostomi; Mammalia; Eutheria; Euarchontoglires; Glires; Rodentia; Myomorpha; Muroidea; Muridae; Murinae; Mus; Mus
KO:K03935	STRG.10478.4	NADH dehydrogenase [ubiquinone] iron-sulfur protein 2	mitochondrial	Eukaryota; Metazoa; Chordata; Craniata; Vertebrata; Euteleostomi; Mammalia; Eutheria; Euarchontoglires; Glires; Rodentia; Myomorpha; Muroidea; Muridae; Murinae; Mus; Mus
KO:K03940	STRG.12394.1	NADH dehydrogenase [ubiquinone] iron-sulfur protein 7	mitochondrial	Eukaryota; Metazoa; Chordata; Craniata; Vertebrata; Euteleostomi; Mammalia; Eutheria; Euarchontoglires; Glires; Rodentia; Myomorpha; Muroidea; Muridae; Murinae; Mus; Mus
KO:K03942	STRG.6550.1	NADH dehydrogenase [ubiquinone] flavoprotein 1	mitochondrial	Eukaryota; Metazoa; Chordata; Craniata; Vertebrata; Euteleostomi; Mammalia; Eutheria; Euarchontoglires; Glires; Rodentia; Myomorpha; Muroidea; Muridae; Murinae; Mus; Mus
KO:K03934	STRG.12464.1	NADH-ubiquinone oxidoreductase 75 kDa subunit	mitochondrial	Eukaryota; Metazoa; Chordata; Craniata; Vertebrata; Euteleostomi; Mammalia; Eutheria; Euarchontoglires; Glires; Rodentia; Myomorpha; Muroidea; Muridae; Murinae; Rattus
KO:K03935	STRG.10477.1	NADH dehydrogenase [ubiquinone] iron-sulfur protein 2	mitochondrial	Eukaryota; Metazoa; Chordata; Craniata; Vertebrata; Euteleostomi; Mammalia; Eutheria; Euarchontoglires; Glires; Rodentia; Myomorpha; Muroidea; Muridae; Murinae; Rattus
KO:K02257	STRG.15042.1	Protoheme IX farnesyltransferase	mitochondrial	Eukaryota; Metazoa; Chordata; Craniata; Vertebrata; Euteleostomi; Mammalia; Eutheria; Euarchontoglires; Primates; Haplorrhini; Catarrhini; Hominidae; Homo
KO:K02258	STRG.8902.2	Cytochrome c oxidase assembly protein COX11	mitochondrial	Eukaryota; Metazoa; Chordata; Craniata; Vertebrata; Euteleostomi; Mammalia; Eutheria; Euarchontoglires; Primates; Haplorrhini; Catarrhini; Hominidae; Homo
KO:K02265	STRG.2504.1	Cytochrome c oxidase subunit 5B	mitochondrial	Eukaryota; Metazoa; Chordata; Craniata; Vertebrata; Euteleostomi; Mammalia; Eutheria; Euarchontoglires; Primates; Haplorrhini; Catarrhini; Hominidae; Homo
KO:K02266	STRG.17992.2	Cytochrome c oxidase subunit 6A1	mitochondrial	Eukaryota; Metazoa; Chordata; Craniata; Vertebrata; Euteleostomi; Mammalia; Eutheria; Euarchontoglires; Primates; Haplorrhini; Catarrhini; Hominidae; Homo
KO:K02266	STRG.17993.1	Cytochrome c oxidase subunit 6A1	mitochondrial	Eukaryota; Metazoa; Chordata; Craniata; Vertebrata; Euteleostomi; Mammalia; Eutheria; Euarchontoglires; Primates; Haplorrhini; Catarrhini; Hominidae; Homo
KO:K02266	STRG.17993.2	Cytochrome c oxidase subunit 6A1	mitochondrial	Eukaryota; Metazoa; Chordata; Craniata; Vertebrata; Euteleostomi; Mammalia; Eutheria; Euarchontoglires; Primates; Haplorrhini; Catarrhini; Hominidae; Homo
KO:K02266	STRG.17993.3	Cytochrome c oxidase subunit 6A1	mitochondrial	Eukaryota; Metazoa; Chordata; Craniata; Vertebrata; Euteleostomi; Mammalia; Eutheria; Euarchontoglires; Primates; Haplorrhini; Catarrhini; Hominidae; Homo
KO:K03936	STRG.3244.1	NADH dehydrogenase [ubiquinone] iron-sulfur protein 3	mitochondrial	Eukaryota; Metazoa; Chordata; Craniata; Vertebrata; Euteleostomi; Mammalia; Eutheria; Euarchontoglires; Primates; Haplorrhini; Catarrhini; Hominidae; Homo
KO:K03937	STRG.2476.1	NADH dehydrogenase [ubiquinone] iron-sulfur protein 4	mitochondrial	Eukaryota; Metazoa; Chordata; Craniata; Vertebrata; Euteleostomi; Mammalia; Eutheria; Euarchontoglires; Primates; Haplorrhini; Catarrhini; Hominidae; Homo
KO:K03936	STRG.3243.2	NADH dehydrogenase [ubiquinone] iron-sulfur protein 3	mitochondrial	Eukaryota; Metazoa; Chordata; Craniata; Vertebrata; Euteleostomi; Mammalia; Eutheria; Euarchontoglires; Primates; Haplorrhini; Catarrhini; Hominidae; Pan
KO:K03964	STRG.44.1	NADH dehydrogenase [ubiquinone] 1 beta subcomplex subunit 8	mitochondrial	Eukaryota; Metazoa; Chordata; Craniata; Vertebrata; Euteleostomi; Mammalia; Eutheria; Euarchontoglires; Primates; Haplorrhini; Catarrhini; Hominidae; Pongo
KO:K00236	STRG.11363.1	Succinate dehydrogenase cytochrome b560 subunit	mitochondrial	Eukaryota; Metazoa; Chordata; Craniata; Vertebrata; Euteleostomi; Mammalia; Eutheria; Laurasiatheria; Artiodactyla; Ruminantia; Pecora; Bovidae; Bovinae; Bos
KO:K00236	STRG.11364.1	Succinate dehydrogenase cytochrome b560 subunit	mitochondrial	Eukaryota; Metazoa; Chordata; Craniata; Vertebrata; Euteleostomi; Mammalia; Eutheria; Laurasiatheria; Artiodactyla; Ruminantia; Pecora; Bovidae; Bovinae; Bos
KO:K00413	STRG.8964.1	Cytochrome c1	mitochondrial	Eukaryota; Metazoa; Chordata; Craniata; Vertebrata; Euteleostomi; Mammalia; Eutheria; Laurasiatheria; Artiodactyla; Ruminantia; Pecora; Bovidae; Bovinae; Bos
KO:K00413	STRG.17782.2	Cytochrome c1	mitochondrial	Eukaryota; Metazoa; Chordata; Craniata; Vertebrata; Euteleostomi; Mammalia; Eutheria; Laurasiatheria; Artiodactyla; Ruminantia; Pecora; Bovidae; Bovinae; Bos
KO:K00413	STRG.17783.2	Cytochrome c1	mitochondrial	Eukaryota; Metazoa; Chordata; Craniata; Vertebrata; Euteleostomi; Mammalia; Eutheria; Laurasiatheria; Artiodactyla; Ruminantia; Pecora; Bovidae; Bovinae; Bos
KO:K03941	STRG.14219.1	NADH dehydrogenase [ubiquinone] iron-sulfur protein 8	mitochondrial	Eukaryota; Metazoa; Chordata; Craniata; Vertebrata; Euteleostomi; Mammalia; Eutheria; Laurasiatheria; Artiodactyla; Ruminantia; Pecora; Bovidae; Bovinae; Bos
KO:K03953	STRG.1689.1	NADH dehydrogenase [ubiquinone] 1 alpha subcomplex subunit 9	mitochondrial	Eukaryota; Metazoa; Chordata; Craniata; Vertebrata; Euteleostomi; Mammalia; Eutheria; Laurasiatheria; Artiodactyla; Ruminantia; Pecora; Bovidae; Bovinae; Bos
KO:K03961	STRG.10682.1	NADH dehydrogenase [ubiquinone] 1 beta subcomplex subunit 5	mitochondrial	Eukaryota; Metazoa; Chordata; Craniata; Vertebrata; Euteleostomi; Mammalia; Eutheria; Laurasiatheria; Artiodactyla; Ruminantia; Pecora; Bovidae; Bovinae; Bos
KO:K11351	STRG.15236.1	NADH dehydrogenase [ubiquinone] 1 beta subcomplex subunit 11	mitochondrial	Eukaryota; Metazoa; Chordata; Craniata; Vertebrata; Euteleostomi; Mammalia; Eutheria; Laurasiatheria; Artiodactyla; Ruminantia; Pecora; Bovidae; Bovinae; Bos
KO:K00234	STRG.4242.1	Succinate dehydrogenase [ubiquinone] flavoprotein subunit	mitochondrial	Eukaryota; Metazoa; Ecdysozoa; Arthropoda; Hexapoda; Insecta; Pterygota; Neoptera; Holometabola; Diptera; Brachycera; Muscomorpha; Ephydroidea; Drosophilidae; Drosophila; Sophophora
KO:K00235	STRG.15322.1	Succinate dehydrogenase [ubiquinone] iron-sulfur subunit	mitochondrial	Eukaryota; Metazoa; Ecdysozoa; Arthropoda; Hexapoda; Insecta; Pterygota; Neoptera; Holometabola; Diptera; Brachycera; Muscomorpha; Ephydroidea; Drosophilidae; Drosophila; Sophophora
KO:K00237	STRG.17648.3	Succinate dehydrogenase [ubiquinone] cytochrome b small subunit	mitochondrial	Eukaryota; Metazoa; Ecdysozoa; Arthropoda; Hexapoda; Insecta; Pterygota; Neoptera; Holometabola; Diptera; Brachycera; Muscomorpha; Ephydroidea; Drosophilidae; Drosophila; Sophophora
KO:K00237	STRG.17649.2	Succinate dehydrogenase [ubiquinone] cytochrome b small subunit	mitochondrial	Eukaryota; Metazoa; Ecdysozoa; Arthropoda; Hexapoda; Insecta; Pterygota; Neoptera; Holometabola; Diptera; Brachycera; Muscomorpha; Ephydroidea; Drosophilidae; Drosophila; Sophophora
KO:K02127	STRG.3145.1	ATP synthase subunit b	mitochondrial	Eukaryota; Metazoa; Ecdysozoa; Arthropoda; Hexapoda; Insecta; Pterygota; Neoptera; Holometabola; Diptera; Brachycera; Muscomorpha; Ephydroidea; Drosophilidae; Drosophila; Sophophora
KO:K02130	STRG.16883.4	Putative ATP synthase subunit f	mitochondrial	Eukaryota; Metazoa; Ecdysozoa; Arthropoda; Hexapoda; Insecta; Pterygota; Neoptera; Holometabola; Diptera; Brachycera; Muscomorpha; Ephydroidea; Drosophilidae; Drosophila; Sophophora
KO:K02131	STRG.2715.1	ATP synthase-coupling factor 6	mitochondrial	Eukaryota; Metazoa; Ecdysozoa; Arthropoda; Hexapoda; Insecta; Pterygota; Neoptera; Holometabola; Diptera; Brachycera; Muscomorpha; Ephydroidea; Drosophilidae; Drosophila; Sophophora
KO:K02132	STRG.9993.1	ATP synthase subunit alpha	mitochondrial	Eukaryota; Metazoa; Ecdysozoa; Arthropoda; Hexapoda; Insecta; Pterygota; Neoptera; Holometabola; Diptera; Brachycera; Muscomorpha; Ephydroidea; Drosophilidae; Drosophila; Sophophora
KO:K02133	STRG.14106.1	ATP synthase subunit beta	mitochondrial	Eukaryota; Metazoa; Ecdysozoa; Arthropoda; Hexapoda; Insecta; Pterygota; Neoptera; Holometabola; Diptera; Brachycera; Muscomorpha; Ephydroidea; Drosophilidae; Drosophila; Sophophora
KO:K02136	STRG.2521.5	ATP synthase subunit gamma	mitochondrial	Eukaryota; Metazoa; Ecdysozoa; Arthropoda; Hexapoda; Insecta; Pterygota; Neoptera; Holometabola; Diptera; Brachycera; Muscomorpha; Ephydroidea; Drosophilidae; Drosophila; Sophophora
KO:K02136	STRG.2521.5	ATP synthase subunit gamma	mitochondrial	Eukaryota; Metazoa; Ecdysozoa; Arthropoda; Hexapoda; Insecta; Pterygota; Neoptera; Holometabola; Diptera; Brachycera; Muscomorpha; Ephydroidea; Drosophilidae; Drosophila; Sophophora
KO:K02136	STRG.2521.6	ATP synthase subunit gamma	mitochondrial	Eukaryota; Metazoa; Ecdysozoa; Arthropoda; Hexapoda; Insecta; Pterygota; Neoptera; Holometabola; Diptera; Brachycera; Muscomorpha; Ephydroidea; Drosophilidae; Drosophila; Sophophora
KO:K02136	STRG.2521.6	ATP synthase subunit gamma	mitochondrial	Eukaryota; Metazoa; Ecdysozoa; Arthropoda; Hexapoda; Insecta; Pterygota; Neoptera; Holometabola; Diptera; Brachycera; Muscomorpha; Ephydroidea; Drosophilidae; Drosophila; Sophophora
KO:K02136	STRG.2522.1	ATP synthase subunit gamma	mitochondrial	Eukaryota; Metazoa; Ecdysozoa; Arthropoda; Hexapoda; Insecta; Pterygota; Neoptera; Holometabola; Diptera; Brachycera; Muscomorpha; Ephydroidea; Drosophilidae; Drosophila; Sophophora
KO:K02137	STRG.12027.1	ATP synthase subunit O	mitochondrial	Eukaryota; Metazoa; Ecdysozoa; Arthropoda; Hexapoda; Insecta; Pterygota; Neoptera; Holometabola; Diptera; Brachycera; Muscomorpha; Ephydroidea; Drosophilidae; Drosophila; Sophophora
KO:K02137	STRG.12028.3	ATP synthase subunit O	mitochondrial	Eukaryota; Metazoa; Ecdysozoa; Arthropoda; Hexapoda; Insecta; Pterygota; Neoptera; Holometabola; Diptera; Brachycera; Muscomorpha; Ephydroidea; Drosophilidae; Drosophila; Sophophora
KO:K02138	STRG.16309.1	ATP synthase subunit d	mitochondrial	Eukaryota; Metazoa; Ecdysozoa; Arthropoda; Hexapoda; Insecta; Pterygota; Neoptera; Holometabola; Diptera; Brachycera; Muscomorpha; Ephydroidea; Drosophilidae; Drosophila; Sophophora
KO:K02264	STRG.14309.1	Cytochrome c oxidase subunit 5A	mitochondrial	Eukaryota; Metazoa; Ecdysozoa; Arthropoda; Hexapoda; Insecta; Pterygota; Neoptera; Holometabola; Diptera; Brachycera; Muscomorpha; Ephydroidea; Drosophilidae; Drosophila; Sophophora
KO:K02264	STRG.14310.1	Cytochrome c oxidase subunit 5A	mitochondrial	Eukaryota; Metazoa; Ecdysozoa; Arthropoda; Hexapoda; Insecta; Pterygota; Neoptera; Holometabola; Diptera; Brachycera; Muscomorpha; Ephydroidea; Drosophilidae; Drosophila; Sophophora
KO:K02264	STRG.14310.1	Cytochrome c oxidase subunit 5A	mitochondrial	Eukaryota; Metazoa; Ecdysozoa; Arthropoda; Hexapoda; Insecta; Pterygota; Neoptera; Holometabola; Diptera; Brachycera; Muscomorpha; Ephydroidea; Drosophilidae; Drosophila; Sophophora
KO:K02264	STRG.14310.2	Cytochrome c oxidase subunit 5A	mitochondrial	Eukaryota; Metazoa; Ecdysozoa; Arthropoda; Hexapoda; Insecta; Pterygota; Neoptera; Holometabola; Diptera; Brachycera; Muscomorpha; Ephydroidea; Drosophilidae; Drosophila; Sophophora
KO:K03934	STRG.17777.1	NADH-ubiquinone oxidoreductase 75 kDa subunit	mitochondrial	Eukaryota; Metazoa; Ecdysozoa; Arthropoda; Hexapoda; Insecta; Pterygota; Neoptera; Holometabola; Diptera; Brachycera; Muscomorpha; Ephydroidea; Drosophilidae; Drosophila; Sophophora
KO:K03934	STRG.17778.1	NADH-ubiquinone oxidoreductase 75 kDa subunit	mitochondrial	Eukaryota; Metazoa; Ecdysozoa; Arthropoda; Hexapoda; Insecta; Pterygota; Neoptera; Holometabola; Diptera; Brachycera; Muscomorpha; Ephydroidea; Drosophilidae; Drosophila; Sophophora
KO:K03954	STRG.1367.2	NADH dehydrogenase [ubiquinone] 1 alpha subcomplex subunit 10	mitochondrial	Eukaryota; Metazoa; Ecdysozoa; Arthropoda; Hexapoda; Insecta; Pterygota; Neoptera; Holometabola; Diptera; Brachycera; Muscomorpha; Ephydroidea; Drosophilidae; Drosophila; Sophophora
KO:K03955	STRG.12956.1	Acyl carrier protein	mitochondrial	Eukaryota; Metazoa; Ecdysozoa; Arthropoda; Hexapoda; Insecta; Pterygota; Neoptera; Holometabola; Diptera; Brachycera; Muscomorpha; Ephydroidea; Drosophilidae; Drosophila; Sophophora
KO:K03955	STRG.12956.2	Acyl carrier protein	mitochondrial	Eukaryota; Metazoa; Ecdysozoa; Arthropoda; Hexapoda; Insecta; Pterygota; Neoptera; Holometabola; Diptera; Brachycera; Muscomorpha; Ephydroidea; Drosophilidae; Drosophila; Sophophora
KO:K02131	STRG.2714.2	ATP synthase-coupling factor 6	mitochondrial	Eukaryota; Metazoa; Ecdysozoa; Arthropoda; Hexapoda; Insecta; Pterygota; Neoptera; Holometabola; Diptera; Brachycera; Muscomorpha; Ephydroidea; Drosophilidae; Drosophila; Sophophora`ATP5J_DROME
KO:K03954	STRG.1366.4	NADH dehydrogenase [ubiquinone] 1 alpha subcomplex subunit 10	mitochondrial	Eukaryota; Metazoa; Ecdysozoa; Arthropoda; Hexapoda; Insecta; Pterygota; Neoptera; Holometabola; Diptera; Brachycera; Muscomorpha; Ephydroidea; Drosophilidae; Drosophila; Sophophora`NDUAA_DROME
KO:K03939	STRG.509.2	Probable NADH dehydrogenase [ubiquinone] iron-sulfur protein 6	mitochondrial	Eukaryota; Metazoa; Ecdysozoa; Nematoda; Chromadorea; Rhabditida; Rhabditina; Rhabditomorpha; Rhabditoidea; Rhabditidae; Peloderinae; Caenorhabditis
KO:K03939	STRG.509.3	Probable NADH dehydrogenase [ubiquinone] iron-sulfur protein 6	mitochondrial	Eukaryota; Metazoa; Ecdysozoa; Nematoda; Chromadorea; Rhabditida; Rhabditina; Rhabditomorpha; Rhabditoidea; Rhabditidae; Peloderinae; Caenorhabditis
KO:K03943	STRG.16212.1	Probable NADH dehydrogenase [ubiquinone] flavoprotein 2	mitochondrial	Eukaryota; Metazoa; Ecdysozoa; Nematoda; Chromadorea; Rhabditida; Rhabditina; Rhabditomorpha; Rhabditoidea; Rhabditidae; Peloderinae; Caenorhabditis`NDUV2_CAEEL
KO:K03943	STRG.16212.2	Probable NADH dehydrogenase [ubiquinone] flavoprotein 2	mitochondrial	Eukaryota; Metazoa; Ecdysozoa; Nematoda; Chromadorea; Rhabditida; Rhabditina; Rhabditomorpha; Rhabditoidea; Rhabditidae; Peloderinae; Caenorhabditis`NDUV2_CAEEL

## Sheet: Kegg ID order
Kegg	Name	Genome	N Rows (Strings)	Taxon
KO:K03951	D-3-phosphoglycerate dehydrogenase;		3	Bacteria; Firmicutes; Bacilli; Bacillales; Bacillaceae; Bacillus
KO:K00234	Succinate dehydrogenase [ubiquinone] flavoprotein subunit	mitochondrial	1	Eukaryota; Metazoa; Ecdysozoa; Arthropoda; Hexapoda; Insecta; Pterygota; Neoptera; Holometabola; Diptera; Brachycera; Muscomorpha; Ephydroidea; Drosophilidae; Drosophila; Sophophora
KO:K00235	Succinate dehydrogenase [ubiquinone] iron-sulfur subunit	mitochondrial	1	Eukaryota; Metazoa; Ecdysozoa; Arthropoda; Hexapoda; Insecta; Pterygota; Neoptera; Holometabola; Diptera; Brachycera; Muscomorpha; Ephydroidea; Drosophilidae; Drosophila; Sophophora
KO:K00236	Succinate dehydrogenase cytochrome b560 subunit	mitochondrial	2	Eukaryota; Metazoa; Chordata; Craniata; Vertebrata; Euteleostomi; Mammalia; Eutheria; Laurasiatheria; Artiodactyla; Ruminantia; Pecora; Bovidae; Bovinae; Bos
KO:K00237	Succinate dehydrogenase [ubiquinone] cytochrome b small subunit	mitochondrial	2	Eukaryota; Metazoa; Ecdysozoa; Arthropoda; Hexapoda; Insecta; Pterygota; Neoptera; Holometabola; Diptera; Brachycera; Muscomorpha; Ephydroidea; Drosophilidae; Drosophila; Sophophora
KO:K00412	Cytochrome b;		1	Eukaryota; Metazoa; Ecdysozoa; Arthropoda; Hexapoda; Insecta; Pterygota; Neoptera; Holometabola; Diptera; Brachycera; Muscomorpha; Ephydroidea; Drosophilidae; Drosophila; Sophophora
KO:K00413	Cytochrome c1	mitochondrial	3	Eukaryota; Metazoa; Chordata; Craniata; Vertebrata; Euteleostomi; Mammalia; Eutheria; Laurasiatheria; Artiodactyla; Ruminantia; Pecora; Bovidae; Bovinae; Bos
KO:K00413	b(0+)-type amino acid transporter 1;		2	Eukaryota; Metazoa; Chordata; Craniata; Vertebrata; Euteleostomi; Mammalia; Eutheria; Euarchontoglires; Primates; Haplorrhini; Catarrhini; Hominidae; Homo
KO:K00415	Cytochrome b-c1 complex subunit 2	mitochondrial	1	Eukaryota; Metazoa; Chordata; Craniata; Vertebrata; Euteleostomi; Mammalia; Eutheria; Euarchontoglires; Glires; Rodentia; Myomorpha; Muroidea; Muridae; Murinae; Mus; Mus
KO:K00416	Cytochrome b-c1 complex subunit 6	mitochondrial	1	Eukaryota; Metazoa; Chordata; Craniata; Vertebrata; Euteleostomi; Mammalia; Eutheria; Euarchontoglires; Glires; Rodentia; Myomorpha; Muroidea; Muridae; Murinae; Mus; Mus
KO:K00417	Proliferating cell nuclear antigen;		2	Eukaryota; Metazoa; Ecdysozoa; Arthropoda; Hexapoda; Insecta; Pterygota; Neoptera; Holometabola; Diptera; Brachycera; Muscomorpha; Oestroidea; Sarcophagidae; Sarcophaga; Liopygia
KO:K00418	Cytochrome b-c1 complex subunit 8;		1	Eukaryota; Metazoa; Chordata; Craniata; Vertebrata; Euteleostomi; Mammalia; Eutheria; Euarchontoglires; Glires; Rodentia; Myomorpha; Muroidea; Muridae; Murinae; Rattus
KO:K00419	Cytochrome b-c1 complex subunit 9;		1	Eukaryota; Metazoa; Ecdysozoa; Arthropoda; Hexapoda; Insecta; Pterygota; Neoptera; Holometabola; Diptera; Brachycera; Muscomorpha; Ephydroidea; Drosophilidae; Drosophila; Sophophora
KO:K00420	DnaJ homolog subfamily C member 25 homolog;		5	Eukaryota; Metazoa; Ecdysozoa; Arthropoda; Hexapoda; Insecta; Pterygota; Neoptera; Holometabola; Diptera; Brachycera; Muscomorpha; Ephydroidea; Drosophilidae; Drosophila; Sophophora
KO:K02127	ATP synthase subunit b	mitochondrial	1	Eukaryota; Metazoa; Ecdysozoa; Arthropoda; Hexapoda; Insecta; Pterygota; Neoptera; Holometabola; Diptera; Brachycera; Muscomorpha; Ephydroidea; Drosophilidae; Drosophila; Sophophora
KO:K02130	Putative ATP synthase subunit f	mitochondrial	1	Eukaryota; Metazoa; Ecdysozoa; Arthropoda; Hexapoda; Insecta; Pterygota; Neoptera; Holometabola; Diptera; Brachycera; Muscomorpha; Ephydroidea; Drosophilidae; Drosophila; Sophophora
KO:K02131	ATP synthase-coupling factor 6	mitochondrial	1	Eukaryota; Metazoa; Ecdysozoa; Arthropoda; Hexapoda; Insecta; Pterygota; Neoptera; Holometabola; Diptera; Brachycera; Muscomorpha; Ephydroidea; Drosophilidae; Drosophila; Sophophora
KO:K02131	ATP synthase-coupling factor 6	mitochondrial	1	Eukaryota; Metazoa; Ecdysozoa; Arthropoda; Hexapoda; Insecta; Pterygota; Neoptera; Holometabola; Diptera; Brachycera; Muscomorpha; Ephydroidea; Drosophilidae; Drosophila; Sophophora`ATP5J_DROME
KO:K02132	ATP synthase subunit alpha	mitochondrial	1	Eukaryota; Metazoa; Ecdysozoa; Arthropoda; Hexapoda; Insecta; Pterygota; Neoptera; Holometabola; Diptera; Brachycera; Muscomorpha; Ephydroidea; Drosophilidae; Drosophila; Sophophora
KO:K02133	ATP synthase subunit beta	mitochondrial	1	Eukaryota; Metazoa; Ecdysozoa; Arthropoda; Hexapoda; Insecta; Pterygota; Neoptera; Holometabola; Diptera; Brachycera; Muscomorpha; Ephydroidea; Drosophilidae; Drosophila; Sophophora
KO:K02134	ATP synthase subunit delta	mitochondrial	2	Eukaryota; Metazoa; Chordata; Craniata; Vertebrata; Euteleostomi; Mammalia; Eutheria; Euarchontoglires; Glires; Rodentia; Myomorpha; Muroidea; Muridae; Murinae; Mus; Mus
KO:K02135	Protein stunted {ECO:0000305};		2	Eukaryota; Metazoa; Ecdysozoa; Arthropoda; Hexapoda; Insecta; Pterygota; Neoptera; Holometabola; Diptera; Brachycera; Muscomorpha; Ephydroidea; Drosophilidae; Drosophila; Sophophora
KO:K02136	ATP synthase subunit gamma	mitochondrial	5	Eukaryota; Metazoa; Ecdysozoa; Arthropoda; Hexapoda; Insecta; Pterygota; Neoptera; Holometabola; Diptera; Brachycera; Muscomorpha; Ephydroidea; Drosophilidae; Drosophila; Sophophora
KO:K02137	ATP synthase subunit O	mitochondrial	2	Eukaryota; Metazoa; Ecdysozoa; Arthropoda; Hexapoda; Insecta; Pterygota; Neoptera; Holometabola; Diptera; Brachycera; Muscomorpha; Ephydroidea; Drosophilidae; Drosophila; Sophophora
KO:K02138	ATP synthase subunit d	mitochondrial	1	Eukaryota; Metazoa; Ecdysozoa; Arthropoda; Hexapoda; Insecta; Pterygota; Neoptera; Holometabola; Diptera; Brachycera; Muscomorpha; Ephydroidea; Drosophilidae; Drosophila; Sophophora
KO:K02140	Ribosome biogenesis protein NSA2 homolog;		1	Eukaryota; Metazoa; Chordata; Craniata; Vertebrata; Euteleostomi; Mammalia; Eutheria; Euarchontoglires; Primates; Haplorrhini; Catarrhini; Hominidae; Homo
KO:K02144	V-type proton ATPase subunit H;		4	Eukaryota; Metazoa; Ecdysozoa; Arthropoda; Hexapoda; Insecta; Pterygota; Neoptera; Holometabola; Diptera; Brachycera; Muscomorpha; Ephydroidea; Drosophilidae; Drosophila; Sophophora
KO:K02145	V-type proton ATPase catalytic subunit A;		1	Eukaryota; Metazoa; Ecdysozoa; Arthropoda; Hexapoda; Insecta; Pterygota; Neoptera; Holometabola; Diptera; Nematocera; Culicoidea; Culicidae; Culicinae; Aedini; Aedes; Stegomyia
KO:K02149	V-type proton ATPase subunit D 1;		1	Eukaryota; Metazoa; Ecdysozoa; Arthropoda; Hexapoda; Insecta; Pterygota; Neoptera; Holometabola; Diptera; Brachycera; Muscomorpha; Ephydroidea; Drosophilidae; Drosophila; Sophophora
KO:K02150	V-type proton ATPase subunit E;		1	Eukaryota; Metazoa; Ecdysozoa; Arthropoda; Hexapoda; Insecta; Pterygota; Neoptera; Holometabola; Diptera; Brachycera; Muscomorpha; Ephydroidea; Drosophilidae; Drosophila; Sophophora
KO:K02151	V-type proton ATPase subunit F 1;		1	Eukaryota; Metazoa; Ecdysozoa; Arthropoda; Hexapoda; Insecta; Pterygota; Neoptera; Holometabola; Diptera; Brachycera; Muscomorpha; Ephydroidea; Drosophilidae; Drosophila; Sophophora
KO:K02152	V-type proton ATPase subunit G;		3	Eukaryota; Metazoa; Ecdysozoa; Arthropoda; Hexapoda; Insecta; Pterygota; Neoptera; Holometabola; Diptera; Brachycera; Muscomorpha; Ephydroidea; Drosophilidae; Drosophila; Sophophora
KO:K02153	V-type proton ATPase subunit e;		1	Eukaryota; Metazoa; Ecdysozoa; Nematoda; Chromadorea; Rhabditida; Rhabditina; Rhabditomorpha; Rhabditoidea; Rhabditidae; Peloderinae; Caenorhabditis
KO:K02154	V-type proton ATPase 116 kDa subunit a1;		3	Eukaryota; Metazoa; Chordata; Craniata; Vertebrata; Euteleostomi; Amphibia; Batrachia; Anura; Pipoidea; Pipidae; Xenopodinae; Xenopus; Xenopus
KO:K02154	V-type proton ATPase 116 kDa subunit a1;		3	Eukaryota; Metazoa; Chordata; Craniata; Vertebrata; Euteleostomi; Archelosauria; Archosauria; Dinosauria; Saurischia; Theropoda; Coelurosauria; Aves; Neognathae; Galloanserae; Galliformes; Phasianidae; Phasianinae; Gallus
KO:K02154	V-type proton ATPase 116 kDa subunit a1;		4	Eukaryota; Metazoa; Chordata; Craniata; Vertebrata; Euteleostomi; Mammalia; Eutheria; Euarchontoglires; Glires; Rodentia; Myomorpha; Muroidea; Muridae; Murinae; Mus; Mus
KO:K02154	V-type proton ATPase 116 kDa subunit a isoform 4;		1	Eukaryota; Metazoa; Chordata; Craniata; Vertebrata; Euteleostomi; Mammalia; Eutheria; Euarchontoglires; Glires; Rodentia; Myomorpha; Muroidea; Muridae; Murinae; Mus; Mus
KO:K02155	V-type proton ATPase 16 kDa proteolipid subunit;		1	Eukaryota; Metazoa; Ecdysozoa; Arthropoda; Hexapoda; Insecta; Pterygota; Neoptera; Holometabola; Diptera; Nematocera; Culicoidea; Culicidae; Culicinae; Aedini; Aedes; Stegomyia
KO:K02256	Cytochrome c oxidase subunit 1;		3	Eukaryota; Metazoa; Ecdysozoa; Arthropoda; Hexapoda; Insecta; Pterygota; Neoptera; Holometabola; Diptera; Brachycera; Muscomorpha; Ephydroidea; Drosophilidae; Drosophila; Sophophora
KO:K02257	Protoheme IX farnesyltransferase	mitochondrial	1	Eukaryota; Metazoa; Chordata; Craniata; Vertebrata; Euteleostomi; Mammalia; Eutheria; Euarchontoglires; Primates; Haplorrhini; Catarrhini; Hominidae; Homo
KO:K02258	Cytochrome c oxidase assembly protein COX11	mitochondrial	1	Eukaryota; Metazoa; Chordata; Craniata; Vertebrata; Euteleostomi; Mammalia; Eutheria; Euarchontoglires; Primates; Haplorrhini; Catarrhini; Hominidae; Homo
KO:K02258	Cytosolic Fe-S cluster assembly factor NUBP1 homolog {ECO:0000255|HAMAP-Rule:MF_03038};		1	Eukaryota; Metazoa; Ecdysozoa; Arthropoda; Hexapoda; Insecta; Pterygota; Neoptera; Holometabola; Diptera; Nematocera; Culicoidea; Culicidae; Culicinae; Aedini; Aedes; Stegomyia
KO:K02259	Cytochrome c oxidase assembly protein COX15 homolog;		1	Eukaryota; Metazoa; Chordata; Craniata; Vertebrata; Euteleostomi; Mammalia; Eutheria; Euarchontoglires; Glires; Rodentia; Myomorpha; Muroidea; Muridae; Murinae; Mus; Mus
KO:K02259	Cytochrome c oxidase assembly protein COX15 homolog;		1	Eukaryota; Metazoa; Chordata; Craniata; Vertebrata; Euteleostomi; Mammalia; Eutheria; Euarchontoglires; Primates; Haplorrhini; Catarrhini; Hominidae; Homo
KO:K02260	Cytochrome c oxidase copper chaperone;		1	Eukaryota; Metazoa; Chordata; Craniata; Vertebrata; Euteleostomi; Mammalia; Eutheria; Laurasiatheria; Carnivora; Caniformia; Canidae; Canis
KO:K02262	Cytochrome c oxidase subunit 3;		4	Eukaryota; Metazoa; Ecdysozoa; Arthropoda; Hexapoda; Insecta; Pterygota; Neoptera; Holometabola; Diptera; Brachycera; Muscomorpha; Ephydroidea; Drosophilidae; Drosophila; Sophophora
KO:K02263	Adenylosuccinate synthetase {ECO:0000255|HAMAP-Rule:MF_03125};		1	Eukaryota; Metazoa; Ecdysozoa; Arthropoda; Hexapoda; Insecta; Pterygota; Neoptera; Holometabola; Diptera; Nematocera; Culicoidea; Culicidae; Culicinae; Aedini; Aedes; Stegomyia
KO:K02264	Cytochrome c oxidase subunit 5A	mitochondrial	4	Eukaryota; Metazoa; Ecdysozoa; Arthropoda; Hexapoda; Insecta; Pterygota; Neoptera; Holometabola; Diptera; Brachycera; Muscomorpha; Ephydroidea; Drosophilidae; Drosophila; Sophophora
KO:K02265	Cytochrome c oxidase subunit 5B	mitochondrial	1	Eukaryota; Metazoa; Chordata; Craniata; Vertebrata; Euteleostomi; Mammalia; Eutheria; Euarchontoglires; Primates; Haplorrhini; Catarrhini; Hominidae; Homo
KO:K02266	Cytochrome c oxidase subunit 6A1	mitochondrial	1	Eukaryota; Metazoa; Chordata; Craniata; Vertebrata; Euteleostomi; Mammalia; Eutheria; Euarchontoglires; Glires; Lagomorpha; Leporidae; Oryctolagus
KO:K02266	Cytochrome c oxidase subunit 6A1	mitochondrial	4	Eukaryota; Metazoa; Chordata; Craniata; Vertebrata; Euteleostomi; Mammalia; Eutheria; Euarchontoglires; Primates; Haplorrhini; Catarrhini; Hominidae; Homo
KO:K03661	V-type proton ATPase 21 kDa proteolipid subunit;		1	Eukaryota; Metazoa; Chordata; Craniata; Vertebrata; Euteleostomi; Mammalia; Eutheria; Euarchontoglires; Glires; Rodentia; Myomorpha; Muroidea; Muridae; Murinae; Mus; Mus
KO:K03661	Protein lin-7 homolog C;		2	Eukaryota; Metazoa; Chordata; Craniata; Vertebrata; Euteleostomi; Mammalia; Eutheria; Euarchontoglires; Glires; Rodentia; Myomorpha; Muroidea; Muridae; Murinae; Rattus`LIN7C_RAT
KO:K03661	V-type proton ATPase 21 kDa proteolipid subunit;		1	Eukaryota; Metazoa; Chordata; Craniata; Vertebrata; Euteleostomi; Mammalia; Eutheria; Euarchontoglires; Primates; Haplorrhini; Catarrhini; Hominidae; Homo
KO:K03662	Aminoacylase-1;		2	Eukaryota; Metazoa; Chordata; Craniata; Vertebrata; Euteleostomi; Mammalia; Eutheria; Euarchontoglires; Glires; Rodentia; Myomorpha; Muroidea; Muridae; Murinae; Mus; Mus`ACY1_MOUSE
KO:K03662	Aminoacylase-1;		1	Eukaryota; Metazoa; Chordata; Craniata; Vertebrata; Euteleostomi; Mammalia; Eutheria; Laurasiatheria; Artiodactyla; Suina; Suidae; Sus
KO:K03662	V-type proton ATPase subunit S1 {ECO:0000305};		2	Eukaryota; Metazoa; Ecdysozoa; Arthropoda; Hexapoda; Insecta; Pterygota; Neoptera; Holometabola; Diptera; Brachycera; Muscomorpha; Ephydroidea; Drosophilidae; Drosophila; Sophophora
KO:K03879	NADH-ubiquinone oxidoreductase chain 2;		2	Eukaryota; Metazoa; Ecdysozoa; Arthropoda; Hexapoda; Insecta; Pterygota; Neoptera; Holometabola; Diptera; Brachycera; Muscomorpha; Ephydroidea; Drosophilidae; Drosophila; Sophophora
KO:K03883	NADH-ubiquinone oxidoreductase chain 5;		2	Eukaryota; Metazoa; Ecdysozoa; Arthropoda; Hexapoda; Insecta; Pterygota; Neoptera; Holometabola; Diptera; Nematocera; Culicoidea; Culicidae; Anophelinae; Anopheles
KO:K03934	NADH-ubiquinone oxidoreductase 75 kDa subunit	mitochondrial	1	Eukaryota; Metazoa; Chordata; Craniata; Vertebrata; Euteleostomi; Mammalia; Eutheria; Euarchontoglires; Glires; Rodentia; Myomorpha; Muroidea; Muridae; Murinae; Rattus
KO:K03934	NADH-ubiquinone oxidoreductase 75 kDa subunit	mitochondrial	2	Eukaryota; Metazoa; Ecdysozoa; Arthropoda; Hexapoda; Insecta; Pterygota; Neoptera; Holometabola; Diptera; Brachycera; Muscomorpha; Ephydroidea; Drosophilidae; Drosophila; Sophophora
KO:K03935	NADH dehydrogenase [ubiquinone] iron-sulfur protein 2	mitochondrial	2	Eukaryota; Metazoa; Chordata; Craniata; Vertebrata; Euteleostomi; Mammalia; Eutheria; Euarchontoglires; Glires; Rodentia; Myomorpha; Muroidea; Muridae; Murinae; Mus; Mus
KO:K03935	NADH dehydrogenase [ubiquinone] iron-sulfur protein 2	mitochondrial	1	Eukaryota; Metazoa; Chordata; Craniata; Vertebrata; Euteleostomi; Mammalia; Eutheria; Euarchontoglires; Glires; Rodentia; Myomorpha; Muroidea; Muridae; Murinae; Rattus
KO:K03936	NADH dehydrogenase [ubiquinone] iron-sulfur protein 3	mitochondrial	1	Eukaryota; Metazoa; Chordata; Craniata; Vertebrata; Euteleostomi; Mammalia; Eutheria; Euarchontoglires; Primates; Haplorrhini; Catarrhini; Hominidae; Homo
KO:K03936	NADH dehydrogenase [ubiquinone] iron-sulfur protein 3	mitochondrial	1	Eukaryota; Metazoa; Chordata; Craniata; Vertebrata; Euteleostomi; Mammalia; Eutheria; Euarchontoglires; Primates; Haplorrhini; Catarrhini; Hominidae; Pan
KO:K03936	UPF0183 protein CG7083;		1	Eukaryota; Metazoa; Ecdysozoa; Arthropoda; Hexapoda; Insecta; Pterygota; Neoptera; Holometabola; Diptera; Brachycera; Muscomorpha; Ephydroidea; Drosophilidae; Drosophila; Sophophora
KO:K03937	NADH dehydrogenase [ubiquinone] iron-sulfur protein 4	mitochondrial	1	Eukaryota; Metazoa; Chordata; Craniata; Vertebrata; Euteleostomi; Mammalia; Eutheria; Euarchontoglires; Primates; Haplorrhini; Catarrhini; Hominidae; Homo
KO:K03939	Probable NADH dehydrogenase [ubiquinone] iron-sulfur protein 6	mitochondrial	2	Eukaryota; Metazoa; Ecdysozoa; Nematoda; Chromadorea; Rhabditida; Rhabditina; Rhabditomorpha; Rhabditoidea; Rhabditidae; Peloderinae; Caenorhabditis
KO:K03939	ATP-dependent RNA helicase WM6;		1	Eukaryota; Metazoa; Ecdysozoa; Arthropoda; Hexapoda; Insecta; Pterygota; Neoptera; Holometabola; Diptera; Brachycera; Muscomorpha; Ephydroidea; Drosophilidae; Drosophila; Sophophora
KO:K03940	NADH dehydrogenase [ubiquinone] iron-sulfur protein 7	mitochondrial	1	Eukaryota; Metazoa; Chordata; Craniata; Vertebrata; Euteleostomi; Mammalia; Eutheria; Euarchontoglires; Glires; Rodentia; Myomorpha; Muroidea; Muridae; Murinae; Mus; Mus
KO:K03940	RalBP1-associated Eps domain-containing protein 1;		1	Eukaryota; Metazoa; Chordata; Craniata; Vertebrata; Euteleostomi; Mammalia; Eutheria; Euarchontoglires; Glires; Rodentia; Myomorpha; Muroidea; Muridae; Murinae; Mus; Mus`REPS1_MOUSE
KO:K03941	NADH dehydrogenase [ubiquinone] iron-sulfur protein 8	mitochondrial	1	Eukaryota; Metazoa; Chordata; Craniata; Vertebrata; Euteleostomi; Mammalia; Eutheria; Laurasiatheria; Artiodactyla; Ruminantia; Pecora; Bovidae; Bovinae; Bos
KO:K03942	NADH dehydrogenase [ubiquinone] flavoprotein 1	mitochondrial	1	Eukaryota; Metazoa; Chordata; Craniata; Vertebrata; Euteleostomi; Mammalia; Eutheria; Euarchontoglires; Glires; Rodentia; Myomorpha; Muroidea; Muridae; Murinae; Mus; Mus
KO:K03943	Probable NADH dehydrogenase [ubiquinone] flavoprotein 2	mitochondrial	2	Eukaryota; Metazoa; Ecdysozoa; Nematoda; Chromadorea; Rhabditida; Rhabditina; Rhabditomorpha; Rhabditoidea; Rhabditidae; Peloderinae; Caenorhabditis`NDUV2_CAEEL
KO:K03949	NADH dehydrogenase [ubiquinone] 1 alpha subcomplex subunit 5;		2	Eukaryota; Metazoa; Chordata; Craniata; Vertebrata; Euteleostomi; Mammalia; Eutheria; Euarchontoglires; Primates; Haplorrhini; Catarrhini; Cercopithecidae; Cercopithecinae; Macaca
KO:K03951	NADH dehydrogenase [ubiquinone] 1 alpha subcomplex subunit 7;		2	Eukaryota; Metazoa; Chordata; Craniata; Vertebrata; Euteleostomi; Mammalia; Eutheria; Euarchontoglires; Glires; Rodentia; Myomorpha; Muroidea; Muridae; Murinae; Mus; Mus
KO:K03953	NADH dehydrogenase [ubiquinone] 1 alpha subcomplex subunit 9	mitochondrial	1	Eukaryota; Metazoa; Chordata; Craniata; Vertebrata; Euteleostomi; Mammalia; Eutheria; Laurasiatheria; Artiodactyla; Ruminantia; Pecora; Bovidae; Bovinae; Bos
KO:K03954	NADH dehydrogenase [ubiquinone] 1 alpha subcomplex subunit 10	mitochondrial	1	Eukaryota; Metazoa; Ecdysozoa; Arthropoda; Hexapoda; Insecta; Pterygota; Neoptera; Holometabola; Diptera; Brachycera; Muscomorpha; Ephydroidea; Drosophilidae; Drosophila; Sophophora
KO:K03954	NADH dehydrogenase [ubiquinone] 1 alpha subcomplex subunit 10	mitochondrial	1	Eukaryota; Metazoa; Ecdysozoa; Arthropoda; Hexapoda; Insecta; Pterygota; Neoptera; Holometabola; Diptera; Brachycera; Muscomorpha; Ephydroidea; Drosophilidae; Drosophila; Sophophora`NDUAA_DROME
KO:K03955	Acyl carrier protein	mitochondrial	2	Eukaryota; Metazoa; Ecdysozoa; Arthropoda; Hexapoda; Insecta; Pterygota; Neoptera; Holometabola; Diptera; Brachycera; Muscomorpha; Ephydroidea; Drosophilidae; Drosophila; Sophophora
KO:K03959	NADH dehydrogenase [ubiquinone] 1 beta subcomplex subunit 3;		1	Eukaryota; Metazoa; Chordata; Craniata; Vertebrata; Euteleostomi; Mammalia; Eutheria; Euarchontoglires; Primates; Haplorrhini; Catarrhini; Hominidae; Pan
KO:K03961	NADH dehydrogenase [ubiquinone] 1 beta subcomplex subunit 5	mitochondrial	1	Eukaryota; Metazoa; Chordata; Craniata; Vertebrata; Euteleostomi; Mammalia; Eutheria; Laurasiatheria; Artiodactyla; Ruminantia; Pecora; Bovidae; Bovinae; Bos
KO:K03963	NADH dehydrogenase [ubiquinone] 1 beta subcomplex subunit 7;		1	Eukaryota; Metazoa; Chordata; Craniata; Vertebrata; Euteleostomi; Mammalia; Eutheria; Laurasiatheria; Artiodactyla; Ruminantia; Pecora; Bovidae; Bovinae; Bos
KO:K03964	NADH dehydrogenase [ubiquinone] 1 beta subcomplex subunit 8	mitochondrial	1	Eukaryota; Metazoa; Chordata; Craniata; Vertebrata; Euteleostomi; Mammalia; Eutheria; Euarchontoglires; Primates; Haplorrhini; Catarrhini; Hominidae; Pongo
KO:K03965	NADH dehydrogenase [ubiquinone] 1 beta subcomplex subunit 9;		1	Eukaryota; Metazoa; Chordata; Craniata; Vertebrata; Euteleostomi; Mammalia; Eutheria; Euarchontoglires; Glires; Rodentia; Myomorpha; Muroidea; Muridae; Murinae; Mus; Mus
KO:K03966	NADH dehydrogenase [ubiquinone] 1 beta subcomplex subunit 10;		1	Eukaryota; Metazoa; Ecdysozoa; Arthropoda; Hexapoda; Insecta; Pterygota; Neoptera; Holometabola; Lepidoptera; Glossata; Ditrysia; Bombycoidea; Bombycidae; Bombycinae; Bombyx
KO:K03968	NADH dehydrogenase [ubiquinone] 1 subunit C2;		1	Eukaryota; Metazoa; Chordata; Craniata; Vertebrata; Euteleostomi; Mammalia; Eutheria; Euarchontoglires; Primates; Haplorrhini; Catarrhini; Cercopithecidae; Cercopithecinae; Macaca
KO:K08738	Cytochrome c-2;		1	Eukaryota; Metazoa; Ecdysozoa; Arthropoda; Hexapoda; Insecta; Pterygota; Neoptera; Holometabola; Diptera; Brachycera; Muscomorpha; Ephydroidea; Drosophilidae; Drosophila; Sophophora
KO:K11351	NADH dehydrogenase [ubiquinone] 1 beta subcomplex subunit 11	mitochondrial	1	Eukaryota; Metazoa; Chordata; Craniata; Vertebrata; Euteleostomi; Mammalia; Eutheria; Laurasiatheria; Artiodactyla; Ruminantia; Pecora; Bovidae; Bovinae; Bos
KO:K11351	Fibroblast growth factor receptor substrate 2;		1	Eukaryota; Metazoa; Chordata; Craniata; Vertebrata; Euteleostomi; Mammalia; Eutheria; Euarchontoglires; Glires; Rodentia; Myomorpha; Muroidea; Muridae; Murinae; Mus; Mus
KO:K11351	Fibroblast growth factor receptor substrate 2;		1	Eukaryota; Metazoa; Chordata; Craniata; Vertebrata; Euteleostomi; Mammalia; Eutheria; Euarchontoglires; Primates; Haplorrhini; Catarrhini; Hominidae; Homo
KO:K11353	Protein SMG5;		3	Eukaryota; Metazoa; Chordata; Craniata; Vertebrata; Euteleostomi; Mammalia; Eutheria; Euarchontoglires; Primates; Haplorrhini; Catarrhini; Hominidae; Homo`SMG5_HUMAN
KO:K11353	NADH dehydrogenase [ubiquinone] 1 alpha subcomplex subunit 13;		1	Eukaryota; Metazoa; Chordata; Craniata; Vertebrata; Euteleostomi; Mammalia; Eutheria; Laurasiatheria; Artiodactyla; Ruminantia; Pecora; Bovidae; Bovinae; Bos
KO:K11726	Inorganic pyrophosphatase;		6	Eukaryota; Metazoa; Ecdysozoa; Arthropoda; Hexapoda; Insecta; Pterygota; Neoptera; Holometabola; Diptera; Brachycera; Muscomorpha; Ephydroidea; Drosophilidae; Drosophila; Sophophora

## Sheet: summary of findings
please scroll down for interpretation
71 unique Kegg IDs in aeneicollis
1 of these is bacterial, not eukaryote	KO:K03951	D-3-phosphoglycerate dehydrogenase;
6 KeggIDs were doubled, mitochondrial and other	Kegg	N Rows
	KO:K00413	2
	KO:K02258	2
	KO:K03936	2
	KO:K03939	2
	KO:K03940	2
	KO:K11351	2
30 of 71 Kegg IDs were only mitochondrial	Kegg	Name	Genome
	KO:K00234	Succinate dehydrogenase [ubiquinone] flavoprotein subunit	mitochondrial
	KO:K00235	Succinate dehydrogenase [ubiquinone] iron-sulfur subunit	mitochondrial
	KO:K00236	Succinate dehydrogenase cytochrome b560 subunit	mitochondrial
	KO:K00237	Succinate dehydrogenase [ubiquinone] cytochrome b small subunit	mitochondrial
	KO:K00413	Cytochrome c1	mitochondrial	double
	KO:K00415	Cytochrome b-c1 complex subunit 2	mitochondrial
	KO:K00416	Cytochrome b-c1 complex subunit 6	mitochondrial
	KO:K02127	ATP synthase subunit b	mitochondrial
	KO:K02130	Putative ATP synthase subunit f	mitochondrial
	KO:K02131	ATP synthase-coupling factor 6	mitochondrial
	KO:K02131	ATP synthase-coupling factor 6	mitochondrial
	KO:K02132	ATP synthase subunit alpha	mitochondrial
	KO:K02133	ATP synthase subunit beta	mitochondrial
	KO:K02134	ATP synthase subunit delta	mitochondrial
	KO:K02136	ATP synthase subunit gamma	mitochondrial
	KO:K02137	ATP synthase subunit O	mitochondrial
	KO:K02138	ATP synthase subunit d	mitochondrial
	KO:K02257	Protoheme IX farnesyltransferase	mitochondrial
	KO:K02258	Cytochrome c oxidase assembly protein COX11	mitochondrial	double
	KO:K02264	Cytochrome c oxidase subunit 5A	mitochondrial
	KO:K02265	Cytochrome c oxidase subunit 5B	mitochondrial
	KO:K02266	Cytochrome c oxidase subunit 6A1	mitochondrial
	KO:K02266	Cytochrome c oxidase subunit 6A1	mitochondrial
	KO:K03934	NADH-ubiquinone oxidoreductase 75 kDa subunit	mitochondrial
	KO:K03934	NADH-ubiquinone oxidoreductase 75 kDa subunit	mitochondrial
	KO:K03935	NADH dehydrogenase [ubiquinone] iron-sulfur protein 2	mitochondrial
	KO:K03935	NADH dehydrogenase [ubiquinone] iron-sulfur protein 2	mitochondrial
	KO:K03936	NADH dehydrogenase [ubiquinone] iron-sulfur protein 3	mitochondrial	double
	KO:K03936	NADH dehydrogenase [ubiquinone] iron-sulfur protein 3	mitochondrial
	KO:K03937	NADH dehydrogenase [ubiquinone] iron-sulfur protein 4	mitochondrial
	KO:K03939	Probable NADH dehydrogenase [ubiquinone] iron-sulfur protein 6	mitochondrial	double
	KO:K03940	NADH dehydrogenase [ubiquinone] iron-sulfur protein 7	mitochondrial	double
	KO:K03941	NADH dehydrogenase [ubiquinone] iron-sulfur protein 8	mitochondrial
	KO:K03942	NADH dehydrogenase [ubiquinone] flavoprotein 1	mitochondrial
	KO:K03943	Probable NADH dehydrogenase [ubiquinone] flavoprotein 2	mitochondrial
	KO:K03953	NADH dehydrogenase [ubiquinone] 1 alpha subcomplex subunit 9	mitochondrial
	KO:K03954	NADH dehydrogenase [ubiquinone] 1 alpha subcomplex subunit 10	mitochondrial
	KO:K03954	NADH dehydrogenase [ubiquinone] 1 alpha subcomplex subunit 10	mitochondrial
	KO:K03955	Acyl carrier protein	mitochondrial
	KO:K03961	NADH dehydrogenase [ubiquinone] 1 beta subcomplex subunit 5	mitochondrial
	KO:K03964	NADH dehydrogenase [ubiquinone] 1 beta subcomplex subunit 8	mitochondrial
	KO:K11351	NADH dehydrogenase [ubiquinone] 1 beta subcomplex subunit 11	mitochondrial	double
rest are nuclear or nuclear and mitochondrial	Kegg	Name	N Rows
	KO:K00412	Cytochrome b;	1
also mitochondrial	KO:K00413	b(0+)-type amino acid transporter 1;	1
	KO:K00417	Proliferating cell nuclear antigen;	1
	KO:K00418	Cytochrome b-c1 complex subunit 8;	1
	KO:K00419	Cytochrome b-c1 complex subunit 9;	1
	KO:K00420	DnaJ homolog subfamily C member 25 homolog;	1
	KO:K02135	Protein stunted {ECO:0000305};	1
	KO:K02140	Ribosome biogenesis protein NSA2 homolog;	1
	KO:K02144	V-type proton ATPase subunit H;	1
	KO:K02145	V-type proton ATPase catalytic subunit A;	1
	KO:K02149	V-type proton ATPase subunit D 1;	1
	KO:K02150	V-type proton ATPase subunit E;	1
	KO:K02151	V-type proton ATPase subunit F 1;	1
	KO:K02152	V-type proton ATPase subunit G;	1
	KO:K02153	V-type proton ATPase subunit e;	1
	KO:K02154	V-type proton ATPase 116 kDa subunit a1;	3
	KO:K02154	V-type proton ATPase 116 kDa subunit a isoform 4;	1
	KO:K02155	V-type proton ATPase 16 kDa proteolipid subunit;	1
	KO:K02256	Cytochrome c oxidase subunit 1;	1
also mitochondrial	KO:K02258	Cytosolic Fe-S cluster assembly factor NUBP1 homolog {ECO:0000255|HAMAP-Rule:MF_03038};	1
	KO:K02259	Cytochrome c oxidase assembly protein COX15 homolog;	2
	KO:K02260	Cytochrome c oxidase copper chaperone;	1
	KO:K02262	Cytochrome c oxidase subunit 3;	1
	KO:K02263	Adenylosuccinate synthetase {ECO:0000255|HAMAP-Rule:MF_03125};	1
	KO:K03661	Protein lin-7 homolog C;	1
	KO:K03661	V-type proton ATPase 21 kDa proteolipid subunit;	2
	KO:K03662	Aminoacylase-1;	2
	KO:K03662	V-type proton ATPase subunit S1 {ECO:0000305};	1
	KO:K03879	NADH-ubiquinone oxidoreductase chain 2;	1
	KO:K03883	NADH-ubiquinone oxidoreductase chain 5;	1
also mitochondrial	KO:K03936	UPF0183 protein CG7083;	1
also mitochondrial	KO:K03939	ATP-dependent RNA helicase WM6;	1
also mitochondrial	KO:K03940	RalBP1-associated Eps domain-containing protein 1;	1
	KO:K03949	NADH dehydrogenase [ubiquinone] 1 alpha subcomplex subunit 5;	1
bacterial KeggID	KO:K03951	D-3-phosphoglycerate dehydrogenase;	1
also mitochondrial	KO:K03951	NADH dehydrogenase [ubiquinone] 1 alpha subcomplex subunit 7;	1
	KO:K03959	NADH dehydrogenase [ubiquinone] 1 beta subcomplex subunit 3;	1
	KO:K03963	NADH dehydrogenase [ubiquinone] 1 beta subcomplex subunit 7;	1
	KO:K03965	NADH dehydrogenase [ubiquinone] 1 beta subcomplex subunit 9;	1
	KO:K03966	NADH dehydrogenase [ubiquinone] 1 beta subcomplex subunit 10;	1
	KO:K03968	NADH dehydrogenase [ubiquinone] 1 subunit C2;	1
	KO:K08738	Cytochrome c-2;	1
	KO:K11351	Fibroblast growth factor receptor substrate 2;	2
	KO:K11353	NADH dehydrogenase [ubiquinone] 1 alpha subcomplex subunit 13;	1
	KO:K11353	Protein SMG5;	1
	KO:K11726	Inorganic pyrophosphatase;	1

## Sheet: tcas vs caen keggID
28 Tcas ETC Kegg IDSs not found in aeneicollis
71 Tcas Kegg ID's found in aeneicollis
36 of these are mitochondrial, and 6 of these were also nuclear, thus 30 were only mitochondrial
Tcas Kegg_ID	Caen KeggID	Name	Genome	N Rows	Taxon
KO:K00411
KO:K02125
KO:K02126
KO:K02128
KO:K02129
KO:K02146
KO:K02147
KO:K02148
KO:K02261
KO:K02268
KO:K02270
KO:K02272
KO:K02273
KO:K03878
KO:K03880
KO:K03881
KO:K03882
KO:K03884
KO:K03938
KO:K03945
KO:K03946
KO:K03948
KO:K03950
KO:K03952
KO:K03956
KO:K03957
KO:K03958
KO:K03962
KO:K00234	KO:K00234	Succinate dehydrogenase [ubiquinone] flavoprotein subunit	mitochondrial	1	Eukaryota; Metazoa; Ecdysozoa; Arthropoda; Hexapoda; Insecta; Pterygota; Neoptera; Holometabola; Diptera; Brachycera; Muscomorpha; Ephydroidea; Drosophilidae; Drosophila; Sophophora
KO:K00234	KO:K00234	Succinate dehydrogenase [ubiquinone] flavoprotein subunit	mitochondrial	1	Eukaryota; Metazoa; Ecdysozoa; Arthropoda; Hexapoda; Insecta; Pterygota; Neoptera; Holometabola; Diptera; Brachycera; Muscomorpha; Ephydroidea; Drosophilidae; Drosophila; Sophophora
KO:K00235	KO:K00235	Succinate dehydrogenase [ubiquinone] iron-sulfur subunit	mitochondrial	1	Eukaryota; Metazoa; Ecdysozoa; Arthropoda; Hexapoda; Insecta; Pterygota; Neoptera; Holometabola; Diptera; Brachycera; Muscomorpha; Ephydroidea; Drosophilidae; Drosophila; Sophophora
KO:K00235	KO:K00235	Succinate dehydrogenase [ubiquinone] iron-sulfur subunit	mitochondrial	1	Eukaryota; Metazoa; Ecdysozoa; Arthropoda; Hexapoda; Insecta; Pterygota; Neoptera; Holometabola; Diptera; Brachycera; Muscomorpha; Ephydroidea; Drosophilidae; Drosophila; Sophophora
KO:K00236	KO:K00236	Succinate dehydrogenase cytochrome b560 subunit	mitochondrial	2	Eukaryota; Metazoa; Chordata; Craniata; Vertebrata; Euteleostomi; Mammalia; Eutheria; Laurasiatheria; Artiodactyla; Ruminantia; Pecora; Bovidae; Bovinae; Bos
KO:K00236	KO:K00236	Succinate dehydrogenase cytochrome b560 subunit	mitochondrial	2	Eukaryota; Metazoa; Chordata; Craniata; Vertebrata; Euteleostomi; Mammalia; Eutheria; Laurasiatheria; Artiodactyla; Ruminantia; Pecora; Bovidae; Bovinae; Bos
KO:K00237	KO:K00237	Succinate dehydrogenase [ubiquinone] cytochrome b small subunit	mitochondrial	2	Eukaryota; Metazoa; Ecdysozoa; Arthropoda; Hexapoda; Insecta; Pterygota; Neoptera; Holometabola; Diptera; Brachycera; Muscomorpha; Ephydroidea; Drosophilidae; Drosophila; Sophophora
KO:K00412	KO:K00412	Cytochrome b;		1	Eukaryota; Metazoa; Ecdysozoa; Arthropoda; Hexapoda; Insecta; Pterygota; Neoptera; Holometabola; Diptera; Brachycera; Muscomorpha; Ephydroidea; Drosophilidae; Drosophila; Sophophora
KO:K00413	KO:K00413	b(0+)-type amino acid transporter 1;		2	Eukaryota; Metazoa; Chordata; Craniata; Vertebrata; Euteleostomi; Mammalia; Eutheria; Euarchontoglires; Primates; Haplorrhini; Catarrhini; Hominidae; Homo
KO:K00413	KO:K00413	Cytochrome c1	mitochondrial	3	Eukaryota; Metazoa; Chordata; Craniata; Vertebrata; Euteleostomi; Mammalia; Eutheria; Laurasiatheria; Artiodactyla; Ruminantia; Pecora; Bovidae; Bovinae; Bos
KO:K00415	KO:K00415	Cytochrome b-c1 complex subunit 2	mitochondrial	1	Eukaryota; Metazoa; Chordata; Craniata; Vertebrata; Euteleostomi; Mammalia; Eutheria; Euarchontoglires; Glires; Rodentia; Myomorpha; Muroidea; Muridae; Murinae; Mus; Mus
KO:K00416	KO:K00416	Cytochrome b-c1 complex subunit 6	mitochondrial	1	Eukaryota; Metazoa; Chordata; Craniata; Vertebrata; Euteleostomi; Mammalia; Eutheria; Euarchontoglires; Glires; Rodentia; Myomorpha; Muroidea; Muridae; Murinae; Mus; Mus
KO:K00417	KO:K00417	Proliferating cell nuclear antigen;		2	Eukaryota; Metazoa; Ecdysozoa; Arthropoda; Hexapoda; Insecta; Pterygota; Neoptera; Holometabola; Diptera; Brachycera; Muscomorpha; Oestroidea; Sarcophagidae; Sarcophaga; Liopygia
KO:K00418	KO:K00418	Cytochrome b-c1 complex subunit 8;		1	Eukaryota; Metazoa; Chordata; Craniata; Vertebrata; Euteleostomi; Mammalia; Eutheria; Euarchontoglires; Glires; Rodentia; Myomorpha; Muroidea; Muridae; Murinae; Rattus
KO:K00419	KO:K00419	Cytochrome b-c1 complex subunit 9;		1	Eukaryota; Metazoa; Ecdysozoa; Arthropoda; Hexapoda; Insecta; Pterygota; Neoptera; Holometabola; Diptera; Brachycera; Muscomorpha; Ephydroidea; Drosophilidae; Drosophila; Sophophora
KO:K00420	KO:K00420	DnaJ homolog subfamily C member 25 homolog;		5	Eukaryota; Metazoa; Ecdysozoa; Arthropoda; Hexapoda; Insecta; Pterygota; Neoptera; Holometabola; Diptera; Brachycera; Muscomorpha; Ephydroidea; Drosophilidae; Drosophila; Sophophora
KO:K02127	KO:K02127	ATP synthase subunit b	mitochondrial	1	Eukaryota; Metazoa; Ecdysozoa; Arthropoda; Hexapoda; Insecta; Pterygota; Neoptera; Holometabola; Diptera; Brachycera; Muscomorpha; Ephydroidea; Drosophilidae; Drosophila; Sophophora
KO:K02130	KO:K02130	Putative ATP synthase subunit f	mitochondrial	1	Eukaryota; Metazoa; Ecdysozoa; Arthropoda; Hexapoda; Insecta; Pterygota; Neoptera; Holometabola; Diptera; Brachycera; Muscomorpha; Ephydroidea; Drosophilidae; Drosophila; Sophophora
KO:K02131	KO:K02131	ATP synthase-coupling factor 6	mitochondrial	1	Eukaryota; Metazoa; Ecdysozoa; Arthropoda; Hexapoda; Insecta; Pterygota; Neoptera; Holometabola; Diptera; Brachycera; Muscomorpha; Ephydroidea; Drosophilidae; Drosophila; Sophophora
KO:K02131	KO:K02131	ATP synthase-coupling factor 6	mitochondrial	1	Eukaryota; Metazoa; Ecdysozoa; Arthropoda; Hexapoda; Insecta; Pterygota; Neoptera; Holometabola; Diptera; Brachycera; Muscomorpha; Ephydroidea; Drosophilidae; Drosophila; Sophophora`ATP5J_DROME
KO:K02132	KO:K02132	ATP synthase subunit alpha	mitochondrial	1	Eukaryota; Metazoa; Ecdysozoa; Arthropoda; Hexapoda; Insecta; Pterygota; Neoptera; Holometabola; Diptera; Brachycera; Muscomorpha; Ephydroidea; Drosophilidae; Drosophila; Sophophora
KO:K02133	KO:K02133	ATP synthase subunit beta	mitochondrial	1	Eukaryota; Metazoa; Ecdysozoa; Arthropoda; Hexapoda; Insecta; Pterygota; Neoptera; Holometabola; Diptera; Brachycera; Muscomorpha; Ephydroidea; Drosophilidae; Drosophila; Sophophora
KO:K02134	KO:K02134	ATP synthase subunit delta	mitochondrial	2	Eukaryota; Metazoa; Chordata; Craniata; Vertebrata; Euteleostomi; Mammalia; Eutheria; Euarchontoglires; Glires; Rodentia; Myomorpha; Muroidea; Muridae; Murinae; Mus; Mus
KO:K02135	KO:K02135	Protein stunted {ECO:0000305};		2	Eukaryota; Metazoa; Ecdysozoa; Arthropoda; Hexapoda; Insecta; Pterygota; Neoptera; Holometabola; Diptera; Brachycera; Muscomorpha; Ephydroidea; Drosophilidae; Drosophila; Sophophora
KO:K02136	KO:K02136	ATP synthase subunit gamma	mitochondrial	5	Eukaryota; Metazoa; Ecdysozoa; Arthropoda; Hexapoda; Insecta; Pterygota; Neoptera; Holometabola; Diptera; Brachycera; Muscomorpha; Ephydroidea; Drosophilidae; Drosophila; Sophophora
KO:K02137	KO:K02137	ATP synthase subunit O	mitochondrial	2	Eukaryota; Metazoa; Ecdysozoa; Arthropoda; Hexapoda; Insecta; Pterygota; Neoptera; Holometabola; Diptera; Brachycera; Muscomorpha; Ephydroidea; Drosophilidae; Drosophila; Sophophora
KO:K02138	KO:K02138	ATP synthase subunit d	mitochondrial	1	Eukaryota; Metazoa; Ecdysozoa; Arthropoda; Hexapoda; Insecta; Pterygota; Neoptera; Holometabola; Diptera; Brachycera; Muscomorpha; Ephydroidea; Drosophilidae; Drosophila; Sophophora
KO:K02140	KO:K02140	Ribosome biogenesis protein NSA2 homolog;		1	Eukaryota; Metazoa; Chordata; Craniata; Vertebrata; Euteleostomi; Mammalia; Eutheria; Euarchontoglires; Primates; Haplorrhini; Catarrhini; Hominidae; Homo
KO:K02144	KO:K02144	V-type proton ATPase subunit H;		4	Eukaryota; Metazoa; Ecdysozoa; Arthropoda; Hexapoda; Insecta; Pterygota; Neoptera; Holometabola; Diptera; Brachycera; Muscomorpha; Ephydroidea; Drosophilidae; Drosophila; Sophophora
KO:K02145	KO:K02145	V-type proton ATPase catalytic subunit A;		1	Eukaryota; Metazoa; Ecdysozoa; Arthropoda; Hexapoda; Insecta; Pterygota; Neoptera; Holometabola; Diptera; Nematocera; Culicoidea; Culicidae; Culicinae; Aedini; Aedes; Stegomyia
KO:K02149	KO:K02149	V-type proton ATPase subunit D 1;		1	Eukaryota; Metazoa; Ecdysozoa; Arthropoda; Hexapoda; Insecta; Pterygota; Neoptera; Holometabola; Diptera; Brachycera; Muscomorpha; Ephydroidea; Drosophilidae; Drosophila; Sophophora
KO:K02149	KO:K02149	V-type proton ATPase subunit D 1;		1	Eukaryota; Metazoa; Ecdysozoa; Arthropoda; Hexapoda; Insecta; Pterygota; Neoptera; Holometabola; Diptera; Brachycera; Muscomorpha; Ephydroidea; Drosophilidae; Drosophila; Sophophora
KO:K02150	KO:K02150	V-type proton ATPase subunit E;		1	Eukaryota; Metazoa; Ecdysozoa; Arthropoda; Hexapoda; Insecta; Pterygota; Neoptera; Holometabola; Diptera; Brachycera; Muscomorpha; Ephydroidea; Drosophilidae; Drosophila; Sophophora
KO:K02151	KO:K02151	V-type proton ATPase subunit F 1;		1	Eukaryota; Metazoa; Ecdysozoa; Arthropoda; Hexapoda; Insecta; Pterygota; Neoptera; Holometabola; Diptera; Brachycera; Muscomorpha; Ephydroidea; Drosophilidae; Drosophila; Sophophora
KO:K02151	KO:K02151	V-type proton ATPase subunit F 1;		1	Eukaryota; Metazoa; Ecdysozoa; Arthropoda; Hexapoda; Insecta; Pterygota; Neoptera; Holometabola; Diptera; Brachycera; Muscomorpha; Ephydroidea; Drosophilidae; Drosophila; Sophophora
KO:K02152	KO:K02152	V-type proton ATPase subunit G;		3	Eukaryota; Metazoa; Ecdysozoa; Arthropoda; Hexapoda; Insecta; Pterygota; Neoptera; Holometabola; Diptera; Brachycera; Muscomorpha; Ephydroidea; Drosophilidae; Drosophila; Sophophora
KO:K02152	KO:K02152	V-type proton ATPase subunit G;		3	Eukaryota; Metazoa; Ecdysozoa; Arthropoda; Hexapoda; Insecta; Pterygota; Neoptera; Holometabola; Diptera; Brachycera; Muscomorpha; Ephydroidea; Drosophilidae; Drosophila; Sophophora
KO:K02153	KO:K02153	V-type proton ATPase subunit e;		1	Eukaryota; Metazoa; Ecdysozoa; Nematoda; Chromadorea; Rhabditida; Rhabditina; Rhabditomorpha; Rhabditoidea; Rhabditidae; Peloderinae; Caenorhabditis
KO:K02154	KO:K02154	V-type proton ATPase 116 kDa subunit a1;		3	Eukaryota; Metazoa; Chordata; Craniata; Vertebrata; Euteleostomi; Amphibia; Batrachia; Anura; Pipoidea; Pipidae; Xenopodinae; Xenopus; Xenopus
KO:K02154	KO:K02154	V-type proton ATPase 116 kDa subunit a1;		3	Eukaryota; Metazoa; Chordata; Craniata; Vertebrata; Euteleostomi; Archelosauria; Archosauria; Dinosauria; Saurischia; Theropoda; Coelurosauria; Aves; Neognathae; Galloanserae; Galliformes; Phasianidae; Phasianinae; Gallus
KO:K02154	KO:K02154	V-type proton ATPase 116 kDa subunit a1;		4	Eukaryota; Metazoa; Chordata; Craniata; Vertebrata; Euteleostomi; Mammalia; Eutheria; Euarchontoglires; Glires; Rodentia; Myomorpha; Muroidea; Muridae; Murinae; Mus; Mus
KO:K02154	KO:K02154	V-type proton ATPase 116 kDa subunit a isoform 4;		1	Eukaryota; Metazoa; Chordata; Craniata; Vertebrata; Euteleostomi; Mammalia; Eutheria; Euarchontoglires; Glires; Rodentia; Myomorpha; Muroidea; Muridae; Murinae; Mus; Mus
KO:K02154	KO:K02154	V-type proton ATPase 116 kDa subunit a1;		3	Eukaryota; Metazoa; Chordata; Craniata; Vertebrata; Euteleostomi; Amphibia; Batrachia; Anura; Pipoidea; Pipidae; Xenopodinae; Xenopus; Xenopus
KO:K02154	KO:K02154	V-type proton ATPase 116 kDa subunit a1;		3	Eukaryota; Metazoa; Chordata; Craniata; Vertebrata; Euteleostomi; Archelosauria; Archosauria; Dinosauria; Saurischia; Theropoda; Coelurosauria; Aves; Neognathae; Galloanserae; Galliformes; Phasianidae; Phasianinae; Gallus
KO:K02154	KO:K02154	V-type proton ATPase 116 kDa subunit a1;		4	Eukaryota; Metazoa; Chordata; Craniata; Vertebrata; Euteleostomi; Mammalia; Eutheria; Euarchontoglires; Glires; Rodentia; Myomorpha; Muroidea; Muridae; Murinae; Mus; Mus
KO:K02154	KO:K02154	V-type proton ATPase 116 kDa subunit a isoform 4;		1	Eukaryota; Metazoa; Chordata; Craniata; Vertebrata; Euteleostomi; Mammalia; Eutheria; Euarchontoglires; Glires; Rodentia; Myomorpha; Muroidea; Muridae; Murinae; Mus; Mus
KO:K02155	KO:K02155	V-type proton ATPase 16 kDa proteolipid subunit;		1	Eukaryota; Metazoa; Ecdysozoa; Arthropoda; Hexapoda; Insecta; Pterygota; Neoptera; Holometabola; Diptera; Nematocera; Culicoidea; Culicidae; Culicinae; Aedini; Aedes; Stegomyia
KO:K02256	KO:K02256	Cytochrome c oxidase subunit 1;		3	Eukaryota; Metazoa; Ecdysozoa; Arthropoda; Hexapoda; Insecta; Pterygota; Neoptera; Holometabola; Diptera; Brachycera; Muscomorpha; Ephydroidea; Drosophilidae; Drosophila; Sophophora
KO:K02257	KO:K02257	Protoheme IX farnesyltransferase	mitochondrial	1	Eukaryota; Metazoa; Chordata; Craniata; Vertebrata; Euteleostomi; Mammalia; Eutheria; Euarchontoglires; Primates; Haplorrhini; Catarrhini; Hominidae; Homo
KO:K02258	KO:K02258	Cytochrome c oxidase assembly protein COX11	mitochondrial	1	Eukaryota; Metazoa; Chordata; Craniata; Vertebrata; Euteleostomi; Mammalia; Eutheria; Euarchontoglires; Primates; Haplorrhini; Catarrhini; Hominidae; Homo
KO:K02258	KO:K02258	Cytosolic Fe-S cluster assembly factor NUBP1 homolog {ECO:0000255|HAMAP-Rule:MF_03038};		1	Eukaryota; Metazoa; Ecdysozoa; Arthropoda; Hexapoda; Insecta; Pterygota; Neoptera; Holometabola; Diptera; Nematocera; Culicoidea; Culicidae; Culicinae; Aedini; Aedes; Stegomyia
KO:K02259	KO:K02259	Cytochrome c oxidase assembly protein COX15 homolog;		1	Eukaryota; Metazoa; Chordata; Craniata; Vertebrata; Euteleostomi; Mammalia; Eutheria; Euarchontoglires; Glires; Rodentia; Myomorpha; Muroidea; Muridae; Murinae; Mus; Mus
KO:K02259	KO:K02259	Cytochrome c oxidase assembly protein COX15 homolog;		1	Eukaryota; Metazoa; Chordata; Craniata; Vertebrata; Euteleostomi; Mammalia; Eutheria; Euarchontoglires; Primates; Haplorrhini; Catarrhini; Hominidae; Homo
KO:K02260	KO:K02260	Cytochrome c oxidase copper chaperone;		1	Eukaryota; Metazoa; Chordata; Craniata; Vertebrata; Euteleostomi; Mammalia; Eutheria; Laurasiatheria; Carnivora; Caniformia; Canidae; Canis
KO:K02262	KO:K02262	Cytochrome c oxidase subunit 3;		4	Eukaryota; Metazoa; Ecdysozoa; Arthropoda; Hexapoda; Insecta; Pterygota; Neoptera; Holometabola; Diptera; Brachycera; Muscomorpha; Ephydroidea; Drosophilidae; Drosophila; Sophophora
KO:K02263	KO:K02263	Adenylosuccinate synthetase {ECO:0000255|HAMAP-Rule:MF_03125};		1	Eukaryota; Metazoa; Ecdysozoa; Arthropoda; Hexapoda; Insecta; Pterygota; Neoptera; Holometabola; Diptera; Nematocera; Culicoidea; Culicidae; Culicinae; Aedini; Aedes; Stegomyia
KO:K02264	KO:K02264	Cytochrome c oxidase subunit 5A	mitochondrial	4	Eukaryota; Metazoa; Ecdysozoa; Arthropoda; Hexapoda; Insecta; Pterygota; Neoptera; Holometabola; Diptera; Brachycera; Muscomorpha; Ephydroidea; Drosophilidae; Drosophila; Sophophora
KO:K02265	KO:K02265	Cytochrome c oxidase subunit 5B	mitochondrial	1	Eukaryota; Metazoa; Chordata; Craniata; Vertebrata; Euteleostomi; Mammalia; Eutheria; Euarchontoglires; Primates; Haplorrhini; Catarrhini; Hominidae; Homo
KO:K02266	KO:K02266	Cytochrome c oxidase subunit 6A1	mitochondrial	1	Eukaryota; Metazoa; Chordata; Craniata; Vertebrata; Euteleostomi; Mammalia; Eutheria; Euarchontoglires; Glires; Lagomorpha; Leporidae; Oryctolagus
KO:K02266	KO:K02266	Cytochrome c oxidase subunit 6A1	mitochondrial	4	Eukaryota; Metazoa; Chordata; Craniata; Vertebrata; Euteleostomi; Mammalia; Eutheria; Euarchontoglires; Primates; Haplorrhini; Catarrhini; Hominidae; Homo
KO:K03661	KO:K03661	V-type proton ATPase 21 kDa proteolipid subunit;		1	Eukaryota; Metazoa; Chordata; Craniata; Vertebrata; Euteleostomi; Mammalia; Eutheria; Euarchontoglires; Glires; Rodentia; Myomorpha; Muroidea; Muridae; Murinae; Mus; Mus
KO:K03661	KO:K03661	Protein lin-7 homolog C;		2	Eukaryota; Metazoa; Chordata; Craniata; Vertebrata; Euteleostomi; Mammalia; Eutheria; Euarchontoglires; Glires; Rodentia; Myomorpha; Muroidea; Muridae; Murinae; Rattus`LIN7C_RAT
KO:K03661	KO:K03661	V-type proton ATPase 21 kDa proteolipid subunit;		1	Eukaryota; Metazoa; Chordata; Craniata; Vertebrata; Euteleostomi; Mammalia; Eutheria; Euarchontoglires; Primates; Haplorrhini; Catarrhini; Hominidae; Homo
KO:K03661	KO:K03661	V-type proton ATPase 21 kDa proteolipid subunit;		1	Eukaryota; Metazoa; Chordata; Craniata; Vertebrata; Euteleostomi; Mammalia; Eutheria; Euarchontoglires; Glires; Rodentia; Myomorpha; Muroidea; Muridae; Murinae; Mus; Mus
KO:K03661	KO:K03661	Protein lin-7 homolog C;		2	Eukaryota; Metazoa; Chordata; Craniata; Vertebrata; Euteleostomi; Mammalia; Eutheria; Euarchontoglires; Glires; Rodentia; Myomorpha; Muroidea; Muridae; Murinae; Rattus`LIN7C_RAT
KO:K03661	KO:K03661	V-type proton ATPase 21 kDa proteolipid subunit;		1	Eukaryota; Metazoa; Chordata; Craniata; Vertebrata; Euteleostomi; Mammalia; Eutheria; Euarchontoglires; Primates; Haplorrhini; Catarrhini; Hominidae; Homo
KO:K03662	KO:K03662	Aminoacylase-1;		2	Eukaryota; Metazoa; Chordata; Craniata; Vertebrata; Euteleostomi; Mammalia; Eutheria; Euarchontoglires; Glires; Rodentia; Myomorpha; Muroidea; Muridae; Murinae; Mus; Mus`ACY1_MOUSE
KO:K03662	KO:K03662	Aminoacylase-1;		1	Eukaryota; Metazoa; Chordata; Craniata; Vertebrata; Euteleostomi; Mammalia; Eutheria; Laurasiatheria; Artiodactyla; Suina; Suidae; Sus
KO:K03662	KO:K03662	V-type proton ATPase subunit S1 {ECO:0000305};		2	Eukaryota; Metazoa; Ecdysozoa; Arthropoda; Hexapoda; Insecta; Pterygota; Neoptera; Holometabola; Diptera; Brachycera; Muscomorpha; Ephydroidea; Drosophilidae; Drosophila; Sophophora
KO:K03662	KO:K03662	Aminoacylase-1;		2	Eukaryota; Metazoa; Chordata; Craniata; Vertebrata; Euteleostomi; Mammalia; Eutheria; Euarchontoglires; Glires; Rodentia; Myomorpha; Muroidea; Muridae; Murinae; Mus; Mus`ACY1_MOUSE
KO:K03662	KO:K03662	Aminoacylase-1;		1	Eukaryota; Metazoa; Chordata; Craniata; Vertebrata; Euteleostomi; Mammalia; Eutheria; Laurasiatheria; Artiodactyla; Suina; Suidae; Sus
KO:K03662	KO:K03662	V-type proton ATPase subunit S1 {ECO:0000305};		2	Eukaryota; Metazoa; Ecdysozoa; Arthropoda; Hexapoda; Insecta; Pterygota; Neoptera; Holometabola; Diptera; Brachycera; Muscomorpha; Ephydroidea; Drosophilidae; Drosophila; Sophophora
KO:K03879	KO:K03879	NADH-ubiquinone oxidoreductase chain 2;		2	Eukaryota; Metazoa; Ecdysozoa; Arthropoda; Hexapoda; Insecta; Pterygota; Neoptera; Holometabola; Diptera; Brachycera; Muscomorpha; Ephydroidea; Drosophilidae; Drosophila; Sophophora
KO:K03883	KO:K03883	NADH-ubiquinone oxidoreductase chain 5;		2	Eukaryota; Metazoa; Ecdysozoa; Arthropoda; Hexapoda; Insecta; Pterygota; Neoptera; Holometabola; Diptera; Nematocera; Culicoidea; Culicidae; Anophelinae; Anopheles
KO:K03934	KO:K03934	NADH-ubiquinone oxidoreductase 75 kDa subunit	mitochondrial	1	Eukaryota; Metazoa; Chordata; Craniata; Vertebrata; Euteleostomi; Mammalia; Eutheria; Euarchontoglires; Glires; Rodentia; Myomorpha; Muroidea; Muridae; Murinae; Rattus
KO:K03934	KO:K03934	NADH-ubiquinone oxidoreductase 75 kDa subunit	mitochondrial	2	Eukaryota; Metazoa; Ecdysozoa; Arthropoda; Hexapoda; Insecta; Pterygota; Neoptera; Holometabola; Diptera; Brachycera; Muscomorpha; Ephydroidea; Drosophilidae; Drosophila; Sophophora
KO:K03935	KO:K03935	NADH dehydrogenase [ubiquinone] iron-sulfur protein 2	mitochondrial	2	Eukaryota; Metazoa; Chordata; Craniata; Vertebrata; Euteleostomi; Mammalia; Eutheria; Euarchontoglires; Glires; Rodentia; Myomorpha; Muroidea; Muridae; Murinae; Mus; Mus
KO:K03935	KO:K03935	NADH dehydrogenase [ubiquinone] iron-sulfur protein 2	mitochondrial	1	Eukaryota; Metazoa; Chordata; Craniata; Vertebrata; Euteleostomi; Mammalia; Eutheria; Euarchontoglires; Glires; Rodentia; Myomorpha; Muroidea; Muridae; Murinae; Rattus
KO:K03935	KO:K03935	NADH dehydrogenase [ubiquinone] iron-sulfur protein 2	mitochondrial	2	Eukaryota; Metazoa; Chordata; Craniata; Vertebrata; Euteleostomi; Mammalia; Eutheria; Euarchontoglires; Glires; Rodentia; Myomorpha; Muroidea; Muridae; Murinae; Mus; Mus
KO:K03935	KO:K03935	NADH dehydrogenase [ubiquinone] iron-sulfur protein 2	mitochondrial	1	Eukaryota; Metazoa; Chordata; Craniata; Vertebrata; Euteleostomi; Mammalia; Eutheria; Euarchontoglires; Glires; Rodentia; Myomorpha; Muroidea; Muridae; Murinae; Rattus
KO:K03936	KO:K03936	NADH dehydrogenase [ubiquinone] iron-sulfur protein 3	mitochondrial	1	Eukaryota; Metazoa; Chordata; Craniata; Vertebrata; Euteleostomi; Mammalia; Eutheria; Euarchontoglires; Primates; Haplorrhini; Catarrhini; Hominidae; Homo
KO:K03936	KO:K03936	NADH dehydrogenase [ubiquinone] iron-sulfur protein 3	mitochondrial	1	Eukaryota; Metazoa; Chordata; Craniata; Vertebrata; Euteleostomi; Mammalia; Eutheria; Euarchontoglires; Primates; Haplorrhini; Catarrhini; Hominidae; Pan
KO:K03936	KO:K03936	UPF0183 protein CG7083;		1	Eukaryota; Metazoa; Ecdysozoa; Arthropoda; Hexapoda; Insecta; Pterygota; Neoptera; Holometabola; Diptera; Brachycera; Muscomorpha; Ephydroidea; Drosophilidae; Drosophila; Sophophora
KO:K03937	KO:K03937	NADH dehydrogenase [ubiquinone] iron-sulfur protein 4	mitochondrial	1	Eukaryota; Metazoa; Chordata; Craniata; Vertebrata; Euteleostomi; Mammalia; Eutheria; Euarchontoglires; Primates; Haplorrhini; Catarrhini; Hominidae; Homo
KO:K03939	KO:K03939	ATP-dependent RNA helicase WM6;		1	Eukaryota; Metazoa; Ecdysozoa; Arthropoda; Hexapoda; Insecta; Pterygota; Neoptera; Holometabola; Diptera; Brachycera; Muscomorpha; Ephydroidea; Drosophilidae; Drosophila; Sophophora
KO:K03939	KO:K03939	Probable NADH dehydrogenase [ubiquinone] iron-sulfur protein 6	mitochondrial	2	Eukaryota; Metazoa; Ecdysozoa; Nematoda; Chromadorea; Rhabditida; Rhabditina; Rhabditomorpha; Rhabditoidea; Rhabditidae; Peloderinae; Caenorhabditis
KO:K03940	KO:K03940	NADH dehydrogenase [ubiquinone] iron-sulfur protein 7	mitochondrial	1	Eukaryota; Metazoa; Chordata; Craniata; Vertebrata; Euteleostomi; Mammalia; Eutheria; Euarchontoglires; Glires; Rodentia; Myomorpha; Muroidea; Muridae; Murinae; Mus; Mus
KO:K03940	KO:K03940	RalBP1-associated Eps domain-containing protein 1;		1	Eukaryota; Metazoa; Chordata; Craniata; Vertebrata; Euteleostomi; Mammalia; Eutheria; Euarchontoglires; Glires; Rodentia; Myomorpha; Muroidea; Muridae; Murinae; Mus; Mus`REPS1_MOUSE
KO:K03941	KO:K03941	NADH dehydrogenase [ubiquinone] iron-sulfur protein 8	mitochondrial	1	Eukaryota; Metazoa; Chordata; Craniata; Vertebrata; Euteleostomi; Mammalia; Eutheria; Laurasiatheria; Artiodactyla; Ruminantia; Pecora; Bovidae; Bovinae; Bos
KO:K03942	KO:K03942	NADH dehydrogenase [ubiquinone] flavoprotein 1	mitochondrial	1	Eukaryota; Metazoa; Chordata; Craniata; Vertebrata; Euteleostomi; Mammalia; Eutheria; Euarchontoglires; Glires; Rodentia; Myomorpha; Muroidea; Muridae; Murinae; Mus; Mus
KO:K03943	KO:K03943	Probable NADH dehydrogenase [ubiquinone] flavoprotein 2	mitochondrial	2	Eukaryota; Metazoa; Ecdysozoa; Nematoda; Chromadorea; Rhabditida; Rhabditina; Rhabditomorpha; Rhabditoidea; Rhabditidae; Peloderinae; Caenorhabditis`NDUV2_CAEEL
KO:K03949	KO:K03949	NADH dehydrogenase [ubiquinone] 1 alpha subcomplex subunit 5;		2	Eukaryota; Metazoa; Chordata; Craniata; Vertebrata; Euteleostomi; Mammalia; Eutheria; Euarchontoglires; Primates; Haplorrhini; Catarrhini; Cercopithecidae; Cercopithecinae; Macaca
KO:K03951	KO:K03951	D-3-phosphoglycerate dehydrogenase;		3	Bacteria; Firmicutes; Bacilli; Bacillales; Bacillaceae; Bacillus
KO:K03951	KO:K03951	NADH dehydrogenase [ubiquinone] 1 alpha subcomplex subunit 7;		2	Eukaryota; Metazoa; Chordata; Craniata; Vertebrata; Euteleostomi; Mammalia; Eutheria; Euarchontoglires; Glires; Rodentia; Myomorpha; Muroidea; Muridae; Murinae; Mus; Mus
KO:K03953	KO:K03953	NADH dehydrogenase [ubiquinone] 1 alpha subcomplex subunit 9	mitochondrial	1	Eukaryota; Metazoa; Chordata; Craniata; Vertebrata; Euteleostomi; Mammalia; Eutheria; Laurasiatheria; Artiodactyla; Ruminantia; Pecora; Bovidae; Bovinae; Bos
KO:K03954	KO:K03954	NADH dehydrogenase [ubiquinone] 1 alpha subcomplex subunit 10	mitochondrial	1	Eukaryota; Metazoa; Ecdysozoa; Arthropoda; Hexapoda; Insecta; Pterygota; Neoptera; Holometabola; Diptera; Brachycera; Muscomorpha; Ephydroidea; Drosophilidae; Drosophila; Sophophora
KO:K03954	KO:K03954	NADH dehydrogenase [ubiquinone] 1 alpha subcomplex subunit 10	mitochondrial	1	Eukaryota; Metazoa; Ecdysozoa; Arthropoda; Hexapoda; Insecta; Pterygota; Neoptera; Holometabola; Diptera; Brachycera; Muscomorpha; Ephydroidea; Drosophilidae; Drosophila; Sophophora`NDUAA_DROME
KO:K03955	KO:K03955	Acyl carrier protein	mitochondrial	2	Eukaryota; Metazoa; Ecdysozoa; Arthropoda; Hexapoda; Insecta; Pterygota; Neoptera; Holometabola; Diptera; Brachycera; Muscomorpha; Ephydroidea; Drosophilidae; Drosophila; Sophophora
KO:K03959	KO:K03959	NADH dehydrogenase [ubiquinone] 1 beta subcomplex subunit 3;		1	Eukaryota; Metazoa; Chordata; Craniata; Vertebrata; Euteleostomi; Mammalia; Eutheria; Euarchontoglires; Primates; Haplorrhini; Catarrhini; Hominidae; Pan
KO:K03961	KO:K03961	NADH dehydrogenase [ubiquinone] 1 beta subcomplex subunit 5	mitochondrial	1	Eukaryota; Metazoa; Chordata; Craniata; Vertebrata; Euteleostomi; Mammalia; Eutheria; Laurasiatheria; Artiodactyla; Ruminantia; Pecora; Bovidae; Bovinae; Bos
KO:K03963	KO:K03963	NADH dehydrogenase [ubiquinone] 1 beta subcomplex subunit 7;		1	Eukaryota; Metazoa; Chordata; Craniata; Vertebrata; Euteleostomi; Mammalia; Eutheria; Laurasiatheria; Artiodactyla; Ruminantia; Pecora; Bovidae; Bovinae; Bos
KO:K03964	KO:K03964	NADH dehydrogenase [ubiquinone] 1 beta subcomplex subunit 8	mitochondrial	1	Eukaryota; Metazoa; Chordata; Craniata; Vertebrata; Euteleostomi; Mammalia; Eutheria; Euarchontoglires; Primates; Haplorrhini; Catarrhini; Hominidae; Pongo
KO:K03965	KO:K03965	NADH dehydrogenase [ubiquinone] 1 beta subcomplex subunit 9;		1	Eukaryota; Metazoa; Chordata; Craniata; Vertebrata; Euteleostomi; Mammalia; Eutheria; Euarchontoglires; Glires; Rodentia; Myomorpha; Muroidea; Muridae; Murinae; Mus; Mus
KO:K03966	KO:K03966	NADH dehydrogenase [ubiquinone] 1 beta subcomplex subunit 10;		1	Eukaryota; Metazoa; Ecdysozoa; Arthropoda; Hexapoda; Insecta; Pterygota; Neoptera; Holometabola; Lepidoptera; Glossata; Ditrysia; Bombycoidea; Bombycidae; Bombycinae; Bombyx
KO:K03968	KO:K03968	NADH dehydrogenase [ubiquinone] 1 subunit C2;		1	Eukaryota; Metazoa; Chordata; Craniata; Vertebrata; Euteleostomi; Mammalia; Eutheria; Euarchontoglires; Primates; Haplorrhini; Catarrhini; Cercopithecidae; Cercopithecinae; Macaca
KO:K08738	KO:K08738	Cytochrome c-2;		1	Eukaryota; Metazoa; Ecdysozoa; Arthropoda; Hexapoda; Insecta; Pterygota; Neoptera; Holometabola; Diptera; Brachycera; Muscomorpha; Ephydroidea; Drosophilidae; Drosophila; Sophophora
KO:K11351	KO:K11351	Fibroblast growth factor receptor substrate 2;		1	Eukaryota; Metazoa; Chordata; Craniata; Vertebrata; Euteleostomi; Mammalia; Eutheria; Euarchontoglires; Glires; Rodentia; Myomorpha; Muroidea; Muridae; Murinae; Mus; Mus
KO:K11351	KO:K11351	Fibroblast growth factor receptor substrate 2;		1	Eukaryota; Metazoa; Chordata; Craniata; Vertebrata; Euteleostomi; Mammalia; Eutheria; Euarchontoglires; Primates; Haplorrhini; Catarrhini; Hominidae; Homo
KO:K11351	KO:K11351	NADH dehydrogenase [ubiquinone] 1 beta subcomplex subunit 11	mitochondrial	1	Eukaryota; Metazoa; Chordata; Craniata; Vertebrata; Euteleostomi; Mammalia; Eutheria; Laurasiatheria; Artiodactyla; Ruminantia; Pecora; Bovidae; Bovinae; Bos
KO:K11353	KO:K11353	Protein SMG5;		3	Eukaryota; Metazoa; Chordata; Craniata; Vertebrata; Euteleostomi; Mammalia; Eutheria; Euarchontoglires; Primates; Haplorrhini; Catarrhini; Hominidae; Homo`SMG5_HUMAN
KO:K11353	KO:K11353	NADH dehydrogenase [ubiquinone] 1 alpha subcomplex subunit 13;		1	Eukaryota; Metazoa; Chordata; Craniata; Vertebrata; Euteleostomi; Mammalia; Eutheria; Laurasiatheria; Artiodactyla; Ruminantia; Pecora; Bovidae; Bovinae; Bos
KO:K11726	KO:K11726	Inorganic pyrophosphatase;		6	Eukaryota; Metazoa; Ecdysozoa; Arthropoda; Hexapoda; Insecta; Pterygota; Neoptera; Holometabola; Diptera; Brachycera; Muscomorpha; Ephydroidea; Drosophilidae; Drosophila; Sophophora

## Sheet: Final findings
Further work on these genes shows
	Tcas N	Caen N
Nuclear	69	41
Mitochondrial	36	36
0.594		59% of 69 nuclear ETC genes found in Tribolium Castaneum found in Chrysomela aeneicollis
Tribolium ETC genes vs C. aeneicollis									mitochondrial genes and bacterial ones removed
Tcas Kegg_ID	Caen KeggID	Genome	N Rows						Tcas Kegg_ID	Caen KeggID	Genome	N Rows
KO:K00234	KO:K00234	mitochondrial	2						KO:K00411			1
KO:K00235	KO:K00235	mitochondrial	2						KO:K00412	KO:K00412		1
KO:K00236	KO:K00236	mitochondrial	2						KO:K00413	KO:K00413		1
KO:K00237	KO:K00237	mitochondrial	1						KO:K00417	KO:K00417		1
KO:K00413	KO:K00413	mitochondrial	1						KO:K00418	KO:K00418		1
KO:K00415	KO:K00415	mitochondrial	1						KO:K00419	KO:K00419		1
KO:K00416	KO:K00416	mitochondrial	1						KO:K00420	KO:K00420		1
KO:K02127	KO:K02127	mitochondrial	1						KO:K02125			1
KO:K02130	KO:K02130	mitochondrial	1						KO:K02126			1
KO:K02131	KO:K02131	mitochondrial	2						KO:K02128			1
KO:K02132	KO:K02132	mitochondrial	1						KO:K02129			1
KO:K02133	KO:K02133	mitochondrial	1						KO:K02135	KO:K02135		1
KO:K02134	KO:K02134	mitochondrial	1						KO:K02140	KO:K02140		1
KO:K02136	KO:K02136	mitochondrial	1						KO:K02144	KO:K02144		1
KO:K02137	KO:K02137	mitochondrial	1						KO:K02145	KO:K02145		1
KO:K02138	KO:K02138	mitochondrial	1						KO:K02146			1
KO:K02257	KO:K02257	mitochondrial	1						KO:K02147			1
KO:K02258	KO:K02258	mitochondrial	1						KO:K02148			1
KO:K02264	KO:K02264	mitochondrial	1						KO:K02149	KO:K02149		2
KO:K02265	KO:K02265	mitochondrial	1						KO:K02150	KO:K02150		1
KO:K02266	KO:K02266	mitochondrial	2						KO:K02151	KO:K02151		2
KO:K03934	KO:K03934	mitochondrial	2						KO:K02152	KO:K02152		2
KO:K03935	KO:K03935	mitochondrial	4						KO:K02153	KO:K02153		1
KO:K03936	KO:K03936	mitochondrial	2						KO:K02154	KO:K02154		8
KO:K03937	KO:K03937	mitochondrial	1						KO:K02155	KO:K02155		1
KO:K03939	KO:K03939	mitochondrial	1						KO:K02256	KO:K02256		1
KO:K03940	KO:K03940	mitochondrial	1						KO:K02258	KO:K02258		1
KO:K03941	KO:K03941	mitochondrial	1						KO:K02259	KO:K02259		2
KO:K03942	KO:K03942	mitochondrial	1						KO:K02260	KO:K02260		1
KO:K03943	KO:K03943	mitochondrial	1						KO:K02261			1
KO:K03953	KO:K03953	mitochondrial	1						KO:K02262	KO:K02262		1
KO:K03954	KO:K03954	mitochondrial	2						KO:K02263	KO:K02263		1
KO:K03955	KO:K03955	mitochondrial	1						KO:K02268			1
KO:K03961	KO:K03961	mitochondrial	1						KO:K02270			1
KO:K03964	KO:K03964	mitochondrial	1						KO:K02272			1
KO:K11351	KO:K11351	mitochondrial	1						KO:K02273			1
KO:K00412	KO:K00412		1						KO:K03661	KO:K03661		6
KO:K00413	KO:K00413		1						KO:K03662	KO:K03662		6
KO:K00417	KO:K00417		1						KO:K03878			1
KO:K00418	KO:K00418		1						KO:K03879	KO:K03879		1
KO:K00419	KO:K00419		1						KO:K03880			1
KO:K00420	KO:K00420		1						KO:K03881			1
KO:K02135	KO:K02135		1						KO:K03882			1
KO:K02140	KO:K02140		1						KO:K03883	KO:K03883		1
KO:K02144	KO:K02144		1						KO:K03884			1
KO:K02145	KO:K02145		1						KO:K03936	KO:K03936		1
KO:K02149	KO:K02149		2						KO:K03938			1
KO:K02150	KO:K02150		1						KO:K03939	KO:K03939		1
KO:K02151	KO:K02151		2						KO:K03940	KO:K03940		1
KO:K02152	KO:K02152		2						KO:K03945			1
KO:K02153	KO:K02153		1						KO:K03946			1
KO:K02154	KO:K02154		8						KO:K03948			1
KO:K02155	KO:K02155		1						KO:K03949	KO:K03949		1
KO:K02256	KO:K02256		1						KO:K03950			1
KO:K02258	KO:K02258		1						KO:K03951	KO:K03951		1
KO:K02259	KO:K02259		2						KO:K03952			1
KO:K02260	KO:K02260		1						KO:K03956			1
KO:K02262	KO:K02262		1						KO:K03957			1
KO:K02263	KO:K02263		1						KO:K03958			1
KO:K03661	KO:K03661		6						KO:K03959	KO:K03959		1
KO:K03662	KO:K03662		6						KO:K03962			1
KO:K03879	KO:K03879		1						KO:K03963	KO:K03963		1
KO:K03883	KO:K03883		1						KO:K03965	KO:K03965		1
KO:K03936	KO:K03936		1						KO:K03966	KO:K03966		1
KO:K03939	KO:K03939		1						KO:K03968	KO:K03968		1
KO:K03940	KO:K03940		1						KO:K08738	KO:K08738		1
KO:K03949	KO:K03949		1						KO:K11351	KO:K11351		2
KO:K03951	KO:K03951		1						KO:K11353	KO:K11353		2
KO:K03959	KO:K03959		1						KO:K11726	KO:K11726		1
KO:K03963	KO:K03963		1
KO:K03965	KO:K03965		1
KO:K03966	KO:K03966		1
KO:K03968	KO:K03968		1
KO:K08738	KO:K08738		1
KO:K11351	KO:K11351		2
KO:K11353	KO:K11353		2
KO:K11726	KO:K11726		1
KO:K00411			1
KO:K02125			1
KO:K02126			1
KO:K02128			1
KO:K02129			1
KO:K02146			1
KO:K02147			1
KO:K02148			1
KO:K02261			1
KO:K02268			1
KO:K02270			1
KO:K02272			1
KO:K02273			1
KO:K03878			1
KO:K03880			1
KO:K03881			1
KO:K03882			1
KO:K03884			1
KO:K03938			1
KO:K03945			1
KO:K03946			1
KO:K03948			1
KO:K03950			1
KO:K03952			1
KO:K03956			1
KO:K03957			1
KO:K03958			1
KO:K03962			1
